# Supplementary material for: A high‐quality reference genome for Fraxinus pennsylvanica for ash species restoration and research
Source: Mol Ecol Resour. 2021 Nov 27;22(4):1284–302. doi: 10.1111/1755-0998.13545 (PMC9299157; doi:10.1111/1755-0998.13545)
Supplement: Supplementary file 2 — Table S1‐S9 [file MEN-22-1284-s001.xlsx]

## Sheet: Supplemental Table S1A
Supplemental Table S1A: Marker placement along the updated genetic linkage map
Group	Position	Locus
LG01	0	18966_43
LG01	0	18941_51
LG01	1.094	18987_123
LG01	2.11	18920_94
LG01	2.969	18889_95
LG01	3.422	18873_127
LG01	4.316	18961_115
LG01	4.927	18894_145
LG01	5.584	74610_72
LG01	5.592	18848_32
LG01	6.356	74628_72
LG01	6.911	74633_125
LG01	7.438	74657_80
LG01	8.455	74548_55
LG01	8.975	74491_27
LG01	9.335	74506_54
LG01	9.488	74524_30
LG01	9.859	74519_62
LG01	9.978	74484_117
LG01	10.438	74478_118
LG01	10.762	74627_24
LG01	11.416	74410_83
LG01	12.012	74397_81
LG01	12.991	74369_106
LG01	13.036	74391_58
LG01	13.408	74389_131
LG01	14.088	74333_40
LG01	14.618	74320_73
LG01	17.065	74364_114
LG01	17.065	74372_65
LG01	18.033	74310_19
LG01	18.787	74308_68
LG01	20.071	74184_113
LG01	20.357	74260_139
LG01	20.979	74125_54
LG01	21.114	74143_64
LG01	21.633	18778_48
LG01	21.763	74126_79
LG01	21.84	74190_136
LG01	21.951	74176_29
LG01	22.493	74243_118
LG01	22.903	73566_73
LG01	23.104	74187_52
LG01	24.651	60177_100
LG01	24.977	60181_60
LG01	25.138	74044_84
LG01	25.387	74008_134
LG01	25.588	74003_29
LG01	25.588	73988_24
LG01	26.075	18784_43
LG01	26.566	73963_143
LG01	27.317	73910_67
LG01	27.669	73916_99
LG01	27.919	73897_118
LG01	27.989	73877_75
LG01	28.181	73905_63
LG01	28.73	73837_110
LG01	29.339	73829_86
LG01	29.639	73823_17
LG01	29.832	73883_49
LG01	30.016	73849_30
LG01	30.716	73820_19
LG01	30.948	73761_21
LG01	31.923	73807_9
LG01	32.432	73790_136
LG01	33.34	73750_129
LG01	33.391	73762_135
LG01	33.983	73731_28
LG01	33.998	73768_66
LG01	34.417	73752_30
LG01	34.986	73687_19
LG01	35.269	73637_14
LG01	35.47	73738_136
LG01	35.482	73719_92
LG01	35.931	73717_12
LG01	36.345	73597_79
LG01	36.979	73611_83
LG01	37.566	73642_92
LG01	37.796	73581_48
LG01	38.654	73576_101
LG01	38.728	73509_37
LG01	38.904	73525_108
LG01	39.365	73557_115
LG01	40.004	73475_41
LG01	40.168	73443_117
LG01	40.403	73469_9
LG01	40.714	73477_14
LG01	40.891	73521_93
LG01	41.3	73408_82
LG01	41.483	73507_137
LG01	41.573	73392_54
LG01	42.113	73383_74
LG01	42.688	73425_29
LG01	43.519	73403_77
LG01	43.6	73356_33
LG01	43.913	73407_41
LG01	45.676	74882_139
LG01	46.426	73336_16
LG01	47.666	73282_5
LG01	48.759	74881_46
LG01	49.159	73175_41
LG01	50.014	73152_35
LG01	50.071	73153_19
LG01	50.39	75597_49
LG01	50.873	73080_20
LG01	51.415	73127_61
LG01	51.594	70100_122
LG01	51.767	73096_20
LG01	52.025	73075_47
LG01	52.191	73086_128
LG01	52.356	73082_128
LG01	52.405	72998_129
LG01	52.712	72991_117
LG01	52.913	72912_110
LG01	53.018	72917_84
LG01	53.103	71153_43
LG01	53.189	73014_112
LG01	53.5	72918_48
LG01	53.586	72896_107
LG01	53.811	72851_11
LG01	53.822	71001_53
LG01	54.07	72874_135
LG01	54.07	72846_147
LG01	54.232	72875_57
LG01	54.316	72937_22
LG01	54.491	72786_101
LG01	54.492	72898_60
LG01	54.69	72853_16
LG01	54.891	72725_129
LG01	55.018	72831_58
LG01	55.283	72953_50
LG01	55.444	72814_88
LG01	55.982	72770_97
LG01	56.002	72393_40
LG01	56.076	74735_57
LG01	56.559	71859_28
LG01	56.619	72685_75
LG01	56.625	72717_142
LG01	57.181	72648_126
LG01	57.749	72631_29
LG01	58.068	72640_24
LG01	58.244	72460_43
LG01	58.303	72633_20
LG01	58.412	71750_131
LG01	58.412	71357_33
LG01	58.412	71192_128
LG01	58.412	70861_11
LG01	58.752	72399_24
LG01	58.786	72306_81
LG01	58.92	72498_126
LG01	59.057	72413_23
LG01	59.102	72166_22
LG01	59.103	72272_16
LG01	59.385	72237_110
LG01	59.395	72377_149
LG01	59.565	70179_44
LG01	59.745	70197_28
LG01	59.887	72218_9
LG01	60.229	72075_138
LG01	60.229	72239_19
LG01	60.229	72249_21
LG01	60.229	72188_56
LG01	60.229	72078_46
LG01	60.229	72010_45
LG01	60.229	72023_102
LG01	60.229	71951_71
LG01	60.244	70151_110
LG01	60.335	71993_6
LG01	60.5	71876_17
LG01	61.296	71754_76
LG01	61.539	71806_86
LG01	61.566	71781_74
LG01	62.239	74827_131
LG01	62.308	71822_39
LG01	62.809	71721_121
LG01	63.474	71673_145
LG01	63.474	71683_31
LG01	63.474	71636_67
LG01	63.474	71568_35
LG01	63.474	71605_145
LG01	63.487	17771_136
LG01	63.637	17750_108
LG01	63.637	71562_27
LG01	63.637	71571_147
LG01	63.637	71555_24
LG01	63.637	71412_82
LG01	63.637	71486_67
LG01	63.637	71386_114
LG01	63.637	71334_6
LG01	63.637	71549_13
LG01	63.637	71587_44
LG01	63.637	14315_34
LG01	63.835	71616_133
LG01	63.924	71403_137
LG01	64.047	71680_55
LG01	64.094	73458_50
LG01	64.329	75479_139
LG01	64.526	75533_10
LG01	64.655	71278_27
LG01	64.667	71293_18
LG01	64.667	71309_36
LG01	64.667	71313_11
LG01	64.667	71239_145
LG01	64.667	74987_132
LG01	64.667	74910_33
LG01	64.667	75308_132
LG01	64.667	75200_147
LG01	64.667	75113_78
LG01	64.667	72928_104
LG01	64.667	73064_34
LG01	65.025	71121_49
LG01	65.181	75370_81
LG01	67.332	70081_13
LG01	67.332	75562_121
LG01	67.764	70676_29
LG01	68.461	70783_112
LG01	68.69	71102_96
LG01	68.914	70793_130
LG01	69.68	70734_14
LG01	69.925	70731_53
LG01	69.957	70679_63
LG01	69.957	70894_45
LG01	69.968	70769_101
LG01	70.537	70322_27
LG01	71.271	70566_4
LG01	71.282	70548_90
LG02	0	37930_115
LG02	0	37842_45
LG02	0	37881_94
LG02	0	37961_100
LG02	0	6090_124
LG02	0	37897_124
LG02	0	37861_98
LG02	0	37889_93
LG02	0.118	37810_41
LG02	0.433	37791_11
LG02	0.791	37652_38
LG02	1.023	37711_117
LG02	1.204	37747_106
LG02	1.31	37658_37
LG02	1.31	37674_61
LG02	1.31	37793_41
LG02	1.31	37797_95
LG02	1.312	37620_148
LG02	1.412	37610_5
LG02	1.578	37590_14
LG02	2.145	37534_111
LG02	2.284	37297_136
LG02	2.379	37597_59
LG02	2.46	37442_71
LG02	2.725	37304_40
LG02	2.789	37559_58
LG02	3.653	37465_8
LG02	3.872	37402_117
LG02	4.053	37343_16
LG02	4.367	37368_137
LG02	4.524	37270_132
LG02	4.846	37333_76
LG02	5.052	37321_136
LG02	5.173	37189_126
LG02	5.315	37131_65
LG02	5.383	37210_13
LG02	5.453	37220_45
LG02	5.53	37230_15
LG02	5.628	37274_12
LG02	5.646	37255_28
LG02	5.76	37269_94
LG02	5.914	37119_123
LG02	6.169	37352_27
LG02	6.334	37114_21
LG02	6.613	37101_104
LG02	7.305	37051_56
LG02	7.888	36929_117
LG02	8.332	37130_93
LG02	8.338	36984_78
LG02	8.533	77720_28
LG02	8.716	36988_142
LG02	8.989	37128_141
LG02	9.457	36911_130
LG02	12.535	36869_123
LG02	12.724	36855_115
LG02	12.777	37031_19
LG02	13.416	36901_147
LG02	13.713	36983_128
LG02	13.78	36793_29
LG02	13.81	4402_107
LG02	14.105	36916_136
LG02	14.212	36638_78
LG02	16.095	36574_89
LG02	17.73	36508_101
LG02	18.132	36663_27
LG02	18.476	36735_26
LG02	18.694	36415_21
LG02	18.923	36661_102
LG02	19.753	36630_49
LG02	20.37	36535_116
LG02	20.662	36558_140
LG02	22.896	36478_92
LG02	23.727	36468_97
LG02	25.226	36439_39
LG02	25.226	36385_76
LG02	25.226	36435_136
LG02	25.226	36373_80
LG02	25.226	36423_93
LG02	26.948	36369_72
LG02	27.233	36359_123
LG02	27.576	36382_40
LG02	28.368	36310_59
LG02	30.338	36215_89
LG02	30.458	36226_89
LG02	30.908	36112_138
LG02	31.284	36132_47
LG02	31.293	36080_83
LG02	32.091	36098_55
LG02	32.514	36086_50
LG02	33.065	32049_7
LG02	33.694	36057_100
LG02	33.928	35966_18
LG02	34.073	35944_71
LG02	34.702	36008_75
LG02	35.694	35871_25
LG02	35.958	35917_59
LG02	37.282	35859_12
LG02	37.371	35826_56
LG02	38.884	35796_109
LG02	39.422	35751_15
LG02	39.657	35775_106
LG02	40.049	5703_5
LG02	40.708	35716_85
LG02	41.275	35683_85
LG02	41.312	35686_141
LG02	41.497	35644_141
LG02	41.549	35678_42
LG02	41.654	35620_9
LG02	42.261	35711_10
LG02	42.607	35556_97
LG02	43.172	35463_43
LG02	43.186	35560_23
LG02	43.463	35551_138
LG02	44.191	35537_63
LG02	44.71	35424_112
LG02	44.791	35481_59
LG02	45.782	35428_41
LG02	48.385	35359_46
LG02	48.632	35348_95
LG02	48.759	35352_80
LG02	49.462	35305_141
LG02	50.467	54884_27
LG02	50.493	35300_100
LG02	50.66	7422_147
LG02	50.881	35319_31
LG02	53.556	35272_135
LG02	53.703	35326_22
LG02	54.844	67821_75
LG02	55.117	54883_138
LG02	55.409	35176_70
LG02	55.727	51098_83
LG02	55.742	35092_52
LG02	55.982	35152_145
LG02	56.727	35063_63
LG02	56.867	35128_83
LG02	56.963	35058_124
LG02	57.902	4775_91
LG02	58.16	34967_49
LG02	58.16	35126_50
LG02	58.16	35233_38
LG02	58.16	34911_30
LG02	58.611	34719_34
LG02	58.768	34747_103
LG02	58.924	34649_11
LG02	58.974	34843_41
LG02	59.067	34684_17
LG02	59.126	34866_14
LG02	59.136	34868_72
LG02	59.414	34741_142
LG02	59.735	34821_29
LG02	60.216	6606_123
LG02	60.606	34686_98
LG02	61.798	34627_132
LG02	62.295	34544_125
LG02	63.068	6604_58
LG02	63.07	6609_16
LG02	63.506	34410_98
LG02	63.913	34475_32
LG02	64.318	34391_88
LG02	66.997	34450_21
LG02	67.282	34464_95
LG02	67.742	34463_56
LG02	69.135	34313_90
LG02	69.368	34403_57
LG02	69.492	34295_39
LG02	69.839	34388_100
LG02	69.941	34328_116
LG02	71.194	34235_24
LG02	71.505	34257_136
LG02	71.637	34229_143
LG02	71.637	34249_81
LG02	71.665	34327_31
LG02	72.267	34306_86
LG02	72.811	34297_6
LG02	73.47	34211_30
LG02	73.475	34182_27
LG02	73.603	34212_29
LG02	73.62	17569_18
LG02	73.62	34193_106
LG02	73.79	34166_93
LG02	74.395	34146_74
LG02	74.566	34156_123
LG02	74.641	38636_39
LG02	75.172	34185_136
LG02	75.665	38592_117
LG02	76.076	38590_51
LG02	76.414	38618_67
LG02	76.577	38619_114
LG02	76.771	38614_65
LG02	77.278	38524_81
LG02	78.597	38516_63
LG02	78.941	38538_52
LG02	79.475	38501_149
LG02	79.477	38548_11
LG02	80.366	38477_27
LG02	80.799	38490_55
LG02	80.799	38447_63
LG02	81.491	38434_29
LG02	81.902	38387_73
LG02	82.163	38467_127
LG02	82.418	38411_90
LG02	82.512	38432_87
LG02	82.898	38424_133
LG02	86.546	38369_137
LG02	86.884	38346_122
LG02	86.884	38354_20
LG02	89.438	38183_7
LG02	89.438	38173_51
LG02	89.438	38241_11
LG02	89.438	38123_73
LG02	89.438	38143_120
LG02	89.706	38151_9
LG02	89.867	38041_32
LG02	89.988	38130_135
LG02	89.988	38126_57
LG02	90.362	37967_69
LG02	90.887	37968_27
LG02	90.907	38233_24
LG02	91.007	37705_66
LG02	91.147	37576_55
LG02	91.147	37732_113
LG02	91.147	37728_34
LG02	91.147	38029_39
LG02	91.147	37844_111
LG02	91.147	37682_24
LG02	91.508	37966_26
LG02	91.693	37477_17
LG02	91.698	37561_120
LG02	92.507	37521_79
LG02	92.844	35253_114
LG02	93.602	35530_148
LG02	93.841	37047_91
LG02	94.606	35308_63
LG02	94.873	34144_46
LG02	95.591	38054_74
LG02	96.032	34243_15
LG02	96.815	34692_121
LG02	96.931	35034_6
LG02	97.344	38080_41
LG02	98.403	34980_6
LG02	98.561	34526_77
LG02	98.701	36399_62
LG02	99.777	35785_89
LG02	100.31	35848_43
LG02	103.814	35445_84
LG02	103.94	35439_129
LG02	104.527	35198_56
LG03	0	29768_139
LG03	0.385	29801_145
LG03	2.179	29840_35
LG03	2.659	29743_35
LG03	2.67	29769_76
LG03	3.555	73771_25
LG03	3.951	29709_23
LG03	4.462	29704_120
LG03	5.271	29682_42
LG03	5.564	29693_6
LG03	7.824	29519_59
LG03	7.83	29559_62
LG03	8.2	29543_74
LG03	9.089	29296_96
LG03	9.415	29473_115
LG03	9.521	29270_90
LG03	9.828	29405_75
LG03	10.071	29479_90
LG03	10.071	29461_10
LG03	10.071	29498_48
LG03	10.071	29486_131
LG03	10.071	29331_76
LG03	10.071	29374_114
LG03	10.071	29327_83
LG03	10.071	29406_68
LG03	10.071	29301_98
LG03	10.071	29255_41
LG03	10.071	29248_32
LG03	10.324	29295_33
LG03	10.625	29260_35
LG03	10.734	29151_144
LG03	10.997	29244_27
LG03	11.442	29148_103
LG03	12.01	29224_29
LG03	13.317	29190_123
LG03	14.523	29105_27
LG03	14.72	29111_124
LG03	17.147	29076_107
LG03	17.575	29117_24
LG03	18.646	28963_77
LG03	18.675	29077_17
LG03	18.81	16101_83
LG03	19.095	28935_66
LG03	19.335	28980_120
LG03	19.481	28987_116
LG03	19.81	28916_97
LG03	20.433	28889_109
LG03	20.476	28988_30
LG03	20.476	28804_86
LG03	20.476	28883_70
LG03	20.476	28878_25
LG03	20.476	28825_80
LG03	20.476	28823_16
LG03	20.476	28859_60
LG03	21.249	28752_33
LG03	21.423	28779_128
LG03	21.661	28713_88
LG03	21.947	28737_10
LG03	22.164	28847_120
LG03	22.207	28756_50
LG03	22.243	28694_76
LG03	22.554	28882_132
LG03	22.649	28670_51
LG03	23.228	28849_107
LG03	23.507	28744_99
LG03	23.507	28611_61
LG03	23.663	28788_32
LG03	23.983	28565_9
LG03	24.446	28564_41
LG03	24.605	28635_46
LG03	24.848	28639_78
LG03	25.965	28437_60
LG03	25.965	28438_137
LG03	25.965	8977_34
LG03	26.026	28345_67
LG03	26.112	28496_94
LG03	26.131	28499_65
LG03	26.275	28478_47
LG03	26.468	19143_5
LG03	27.316	28028_39
LG03	27.32	28029_63
LG03	27.368	28518_21
LG03	27.691	28503_70
LG03	27.738	28562_4
LG03	28.632	28378_147
LG03	28.803	28360_140
LG03	28.843	28389_64
LG03	29.331	28545_76
LG03	31.125	27910_95
LG03	31.125	27931_46
LG03	31.125	27961_60
LG03	31.125	27950_12
LG03	31.125	27918_13
LG03	31.583	27845_114
LG03	31.634	28094_108
LG03	31.903	28126_32
LG03	32.683	27806_76
LG03	32.865	28046_54
LG03	33.687	28207_24
LG03	34.502	27629_89
LG03	34.886	27977_48
LG03	34.932	27761_63
LG03	35.034	27779_108
LG03	35.182	27786_48
LG03	35.538	27917_86
LG03	35.664	28030_13
LG03	35.676	27735_127
LG03	37.103	27681_43
LG03	37.163	27812_110
LG03	37.597	27529_98
LG03	37.886	27711_104
LG03	38.112	27495_90
LG03	38.199	27614_85
LG03	38.246	27627_61
LG03	38.304	27500_8
LG03	38.443	27475_101
LG03	38.455	27456_94
LG03	39.11	27598_12
LG03	39.131	30784_35
LG03	41.973	27534_130
LG03	42.681	27531_128
LG03	44.465	27491_104
LG03	45.665	27474_72
LG03	49.13	30809_122
LG03	51.023	30655_73
LG03	51.621	30780_128
LG03	51.657	30802_31
LG03	51.828	30795_18
LG03	52.123	30716_16
LG03	52.147	30734_60
LG03	52.673	30643_102
LG03	53.423	30651_39
LG03	53.651	30639_68
LG03	54.338	30565_17
LG03	54.558	30544_41
LG03	54.982	30656_68
LG03	55.708	30444_32
LG03	55.87	30459_111
LG03	56.996	30489_96
LG03	57.086	30376_120
LG03	59.43	30300_19
LG03	61.015	30164_136
LG03	61.435	30239_51
LG03	62.555	30053_108
LG03	62.851	30040_33
LG03	63.321	30031_100
LG03	66.152	30023_38
LG03	66.925	30002_39
LG03	68.376	29917_22
LG03	69.9	29858_127
LG03	70.664	29791_112
LG03	72.556	29400_105
LG03	72.744	29391_103
LG03	73.208	29071_79
LG03	73.878	29139_129
LG03	74.083	29072_39
LG03	74.293	29095_26
LG03	74.341	28601_49
LG03	74.341	28410_93
LG03	74.65	28458_19
LG03	75.575	28528_19
LG03	76.48	28808_50
LG03	76.495	7307_75
LG03	77.178	28156_45
LG03	77.179	28117_95
LG03	77.239	28209_28
LG03	77.428	28014_130
LG03	77.509	28013_88
LG03	78.243	28150_15
LG03	78.889	28134_72
LG03	78.945	27860_83
LG03	79.276	28088_43
LG03	80.618	27862_15
LG03	80.711	27661_93
LG03	80.711	30828_25
LG03	80.711	30364_20
LG03	81.406	27752_100
LG03	83.034	30859_60
LG03	84.342	29947_86
LG03	84.604	29954_53
LG03	85.126	28211_78
LG03	85.348	28243_142
LG04	0	3694_6
LG04	0.246	3777_88
LG04	0.878	3752_131
LG04	2.347	512_23
LG04	2.994	1104_95
LG04	3.558	634_129
LG04	5.349	827_74
LG04	5.885	885_119
LG04	6.022	3162_110
LG04	6.327	3646_88
LG04	6.602	3693_53
LG04	6.862	3832_5
LG04	7.982	1919_28
LG04	8.081	2178_12
LG04	8.214	1080_56
LG04	8.812	918_39
LG04	9.042	1287_70
LG04	10.774	3623_127
LG04	11.467	2194_76
LG04	11.859	2352_84
LG04	12.348	3637_50
LG04	12.694	2230_76
LG04	12.831	3649_40
LG04	13.299	3699_121
LG04	13.563	3713_23
LG04	13.583	3663_86
LG04	14.583	3765_144
LG04	15.226	4094_51
LG04	15.598	3845_138
LG04	15.776	3865_10
LG04	16.084	4024_29
LG04	16.16	3858_25
LG04	16.349	3703_35
LG04	16.47	4067_124
LG04	19.586	3786_54
LG04	22.973	3901_44
LG04	23.249	529_6
LG04	23.255	3893_36
LG04	24.664	3926_22
LG04	25.958	3930_65
LG04	26.249	3938_15
LG04	26.341	3810_33
LG04	26.637	446_62
LG04	27.45	35002_7
LG04	27.818	549_124
LG04	27.933	399_64
LG04	28.207	459_38
LG04	28.293	704_47
LG04	28.382	654_124
LG04	28.603	597_62
LG04	28.818	679_54
LG04	29.093	681_148
LG04	29.523	735_76
LG04	31.424	740_133
LG04	32.017	755_76
LG04	32.443	821_146
LG04	32.509	861_18
LG04	32.748	809_7
LG04	32.99	1001_12
LG04	33.106	982_140
LG04	33.419	774_113
LG04	34.091	779_22
LG04	34.398	919_85
LG04	36.499	1034_86
LG04	36.6	1058_129
LG04	36.711	1106_10
LG04	37.093	1072_85
LG04	37.744	1063_103
LG04	39.312	1153_70
LG04	39.705	1191_44
LG04	40.27	1150_51
LG04	41.183	1236_109
LG04	42.962	1262_141
LG04	44.042	1332_140
LG04	45.162	1327_129
LG04	47.535	1367_110
LG04	49.378	1436_117
LG04	50.028	1441_58
LG04	50.028	1497_14
LG04	50.028	1475_108
LG04	50.028	1528_107
LG04	51.347	1596_105
LG04	52.15	1638_149
LG04	52.464	1660_103
LG04	52.927	1494_118
LG04	53.252	1625_6
LG04	54.491	1650_15
LG04	55.377	1727_78
LG04	55.59	1730_142
LG04	55.765	45570_93
LG04	57.861	1746_101
LG04	58.298	1782_44
LG04	58.377	1786_67
LG04	58.753	1863_141
LG04	59.333	1867_117
LG04	59.391	1864_103
LG04	59.474	1842_61
LG04	59.823	1901_96
LG04	61.313	1932_65
LG04	62.551	1947_43
LG04	62.551	1925_47
LG04	62.551	1960_103
LG04	64.258	2072_60
LG04	65.038	2106_78
LG04	65.215	2148_123
LG04	65.249	2190_36
LG04	65.383	2204_131
LG04	66.033	2155_62
LG04	66.186	2195_34
LG04	66.385	2145_6
LG04	68.324	2240_140
LG04	68.44	2263_49
LG04	69.14	2349_46
LG04	69.206	2303_58
LG04	69.455	2288_94
LG04	69.568	2298_90
LG04	69.62	2321_89
LG04	70.14	2385_76
LG04	70.185	2330_34
LG04	70.916	2340_60
LG04	71.437	2504_97
LG04	71.99	2420_73
LG04	71.99	2512_74
LG04	71.99	2493_100
LG04	72.109	2503_41
LG04	72.391	2584_77
LG04	72.443	2440_25
LG04	73.157	2600_92
LG04	73.764	2616_93
LG04	74.183	2670_119
LG04	74.592	2642_17
LG04	74.73	2623_10
LG04	74.887	2641_106
LG04	75.532	2688_26
LG04	75.825	2698_136
LG04	75.831	2733_22
LG04	76.202	2745_136
LG04	76.593	2722_106
LG04	76.832	2809_11
LG04	77.193	2829_31
LG04	77.263	2805_88
LG04	77.267	2807_138
LG04	77.357	2967_144
LG04	77.6	2876_97
LG04	77.623	2986_33
LG04	77.799	2979_71
LG04	78.334	2944_18
LG04	78.334	3012_129
LG04	78.334	3070_123
LG04	78.682	2940_83
LG04	78.835	3043_106
LG04	79.471	3146_67
LG04	80.127	3092_121
LG04	80.133	3137_34
LG04	80.464	3139_110
LG04	80.617	3170_23
LG04	81.199	3212_28
LG04	81.353	3191_92
LG04	81.477	3124_31
LG04	81.488	3262_67
LG04	81.917	3132_111
LG04	83.347	3197_75
LG04	83.347	3338_101
LG04	83.347	3284_114
LG04	83.347	3310_69
LG04	83.347	3297_118
LG04	83.347	3324_39
LG04	83.347	3333_42
LG04	83.347	3582_82
LG04	83.347	3474_112
LG04	83.347	3362_64
LG04	83.347	3503_70
LG04	83.347	3421_105
LG04	83.347	3376_79
LG04	83.347	3500_30
LG04	83.347	3430_124
LG04	83.347	3393_65
LG04	83.347	3417_134
LG04	83.347	3556_138
LG04	83.347	3584_56
LG04	83.347	3534_42
LG04	83.347	3593_58
LG04	83.347	3599_83
LG05	0	51790_38
LG05	1.128	54034_8
LG05	1.611	54391_11
LG05	2.292	51788_62
LG05	2.565	52872_113
LG05	3.699	50560_80
LG05	3.88	55461_77
LG05	4.561	54119_110
LG05	4.595	54336_138
LG05	4.983	54496_135
LG05	4.983	54318_133
LG05	4.983	54343_80
LG05	4.983	50345_75
LG05	4.983	54571_79
LG05	4.983	50400_12
LG05	4.983	50559_26
LG05	5.296	50816_13
LG05	6.069	50473_20
LG05	6.971	51284_6
LG05	7.397	52296_27
LG05	7.432	51285_128
LG05	8.118	51716_126
LG05	8.217	51296_113
LG05	8.819	51856_38
LG05	8.838	51900_125
LG05	9.231	51980_118
LG05	9.235	10956_108
LG05	9.679	52068_84
LG05	9.87	52393_61
LG05	10.238	51805_120
LG05	10.555	54019_81
LG05	10.658	52279_92
LG05	10.781	53823_126
LG05	11.315	52295_34
LG05	13.84	53246_54
LG05	15.518	53139_74
LG05	15.618	54022_148
LG05	16.703	54046_25
LG05	16.999	54048_95
LG05	17.79	54018_68
LG05	17.897	54024_130
LG05	18.048	54088_144
LG05	18.669	54096_60
LG05	20.282	54141_8
LG05	21.828	54068_124
LG05	25.129	54137_116
LG05	27.017	54195_26
LG05	27.836	54185_125
LG05	28.519	54235_133
LG05	28.794	54234_136
LG05	29.349	66798_78
LG05	29.812	54225_114
LG05	29.812	54259_17
LG05	29.812	54268_66
LG05	29.822	54201_87
LG05	29.822	54280_24
LG05	30.222	54323_58
LG05	31.127	54380_138
LG05	31.867	54488_96
LG05	32.312	54450_53
LG05	32.427	54411_92
LG05	32.715	16481_54
LG05	32.715	54413_78
LG05	32.715	54423_36
LG05	32.715	54495_140
LG05	32.953	54516_134
LG05	33.057	54553_69
LG05	33.76	54577_103
LG05	33.817	54584_50
LG05	33.989	54585_5
LG05	35.153	50637_17
LG05	35.656	50205_108
LG05	35.786	54630_14
LG05	35.938	54634_125
LG05	36.127	50193_64
LG05	36.593	50239_68
LG05	37.313	50251_133
LG05	37.962	50528_113
LG05	38.195	50526_47
LG05	38.392	50307_104
LG05	38.676	50476_96
LG05	38.692	50499_137
LG05	38.692	50438_45
LG05	38.692	50524_89
LG05	38.692	50751_120
LG05	38.692	50521_73
LG05	38.692	50508_141
LG05	38.706	50386_12
LG05	38.753	50601_144
LG05	38.753	50541_37
LG05	39.002	50886_96
LG05	39.123	50889_58
LG05	39.178	50668_54
LG05	39.265	50842_71
LG05	39.376	50844_23
LG05	39.567	50855_20
LG05	39.89	50926_22
LG05	40.024	50932_75
LG05	40.252	50890_124
LG05	40.914	50736_40
LG05	41.326	50887_144
LG05	41.466	50756_14
LG05	41.472	50858_58
LG05	41.59	50871_131
LG05	41.97	50951_129
LG05	42.132	50961_99
LG05	42.147	50973_74
LG05	42.248	51005_139
LG05	43.148	51158_114
LG05	43.48	51109_27
LG05	43.567	51141_35
LG05	44.195	51085_72
LG05	44.322	51226_14
LG05	44.416	50984_29
LG05	44.539	51177_18
LG05	44.586	51058_104
LG05	44.653	51196_118
LG05	44.746	51001_87
LG05	45	51003_76
LG05	45.318	51195_16
LG05	45.403	51264_15
LG05	45.746	51287_106
LG05	46.207	51347_61
LG05	46.378	51355_52
LG05	46.471	7105_19
LG05	46.602	51389_124
LG05	46.745	51350_108
LG05	47.124	51424_18
LG05	47.483	51500_102
LG05	47.701	51518_101
LG05	48.233	51601_125
LG05	48.278	51442_88
LG05	48.281	51446_85
LG05	48.589	13236_46
LG05	48.617	51648_91
LG05	50.938	51512_10
LG05	52.076	51671_93
LG05	52.89	51795_95
LG05	53.134	51684_19
LG05	53.655	51720_130
LG05	53.766	51650_27
LG05	53.852	51637_96
LG05	54.039	51818_127
LG05	54.151	51730_149
LG05	54.538	51908_126
LG05	54.744	51886_17
LG05	55.066	51999_63
LG05	55.309	51967_57
LG05	55.773	51892_100
LG05	56.248	51860_51
LG05	56.468	51956_28
LG05	57.089	52001_88
LG05	57.753	52052_14
LG05	57.847	51946_97
LG05	58.473	52044_27
LG05	59.228	52129_28
LG05	59.482	52096_63
LG05	62.346	52267_130
LG05	62.698	52093_22
LG05	62.702	52258_130
LG05	62.885	52057_53
LG05	62.995	52095_31
LG05	63.112	52264_77
LG05	63.198	52162_30
LG05	63.213	52172_48
LG05	64.82	52350_52
LG05	66.284	52375_11
LG05	66.604	52446_79
LG05	67.828	52348_101
LG05	68.326	52359_21
LG05	68.72	52356_50
LG05	69.508	52389_103
LG05	70.327	52407_36
LG05	71.331	52452_94
LG05	71.697	52472_140
LG05	71.965	52451_132
LG05	72.326	52473_29
LG05	73.915	52529_95
LG05	73.915	52480_13
LG05	73.915	52539_99
LG05	73.917	52682_66
LG05	74.231	52495_7
LG05	74.603	52521_127
LG05	75.118	52732_110
LG05	75.118	52493_67
LG05	75.118	52626_112
LG05	75.118	52555_8
LG05	75.118	52587_100
LG05	75.118	52629_95
LG05	75.118	52633_81
LG05	75.195	52651_15
LG05	75.589	52817_138
LG05	75.589	52657_64
LG05	75.589	52545_146
LG05	75.589	52801_44
LG05	75.602	52692_47
LG05	75.953	52703_39
LG05	76.285	23399_138
LG05	76.685	52705_117
LG05	77.478	52791_107
LG05	77.784	52841_118
LG05	78.098	52822_5
LG05	78.645	52748_90
LG05	78.645	52849_87
LG05	78.645	52863_19
LG05	79.055	52910_80
LG05	79.259	52917_39
LG05	79.376	52902_94
LG05	79.534	52908_65
LG05	79.838	52946_46
LG05	80.018	53090_86
LG05	80.018	52947_60
LG05	80.018	52948_112
LG05	80.13	52930_17
LG05	80.336	53054_23
LG05	80.453	52967_5
LG05	80.654	53031_44
LG05	80.939	53015_42
LG05	80.968	53069_23
LG05	81.196	53105_7
LG05	81.408	53072_129
LG05	83.128	53146_92
LG05	83.35	53152_136
LG05	84.014	53225_48
LG05	85.073	53281_110
LG05	86.317	53284_46
LG05	86.348	53294_21
LG05	86.866	53259_87
LG05	87.68	53300_63
LG05	88	53323_23
LG05	88.034	53349_36
LG05	89.053	53344_68
LG05	89.368	53368_45
LG05	89.404	53355_34
LG05	89.454	53408_45
LG05	89.676	53377_94
LG05	89.696	53409_91
LG05	89.87	53389_136
LG05	90.277	53439_123
LG05	90.28	53366_27
LG05	90.544	53437_89
LG05	90.547	53431_24
LG05	90.706	53430_85
LG05	92.74	53500_13
LG05	92.852	53493_14
LG05	92.852	53472_103
LG05	92.852	53502_136
LG05	92.852	53507_33
LG05	93.174	53513_70
LG05	94.182	53583_131
LG05	94.249	53661_66
LG05	94.249	53637_137
LG05	94.493	53603_72
LG05	94.603	53613_27
LG05	94.691	53631_113
LG05	94.827	53688_131
LG05	95.056	53691_103
LG05	95.197	53673_135
LG05	95.468	53648_69
LG05	97.088	53748_10
LG05	97.426	53762_30
LG05	98	53884_141
LG05	98.097	53891_110
LG05	98.097	54002_44
LG05	98.097	53769_102
LG05	98.097	53784_88
LG05	98.097	53795_120
LG05	98.097	53826_70
LG05	98.097	53901_45
LG05	98.097	53995_118
LG05	98.356	53837_82
LG05	98.73	53798_25
LG05	99.676	53948_9
LG05	100.828	53897_129
LG05	101.415	53952_105
LG06	0	61256_87
LG06	0	58409_87
LG06	0	61059_140
LG06	0	61457_67
LG06	0	59681_100
LG06	0	22839_104
LG06	0	58674_51
LG06	0	58614_111
LG06	0	58685_34
LG06	0	58970_70
LG06	0.293	58953_37
LG06	3.062	59495_85
LG06	3.23	59617_125
LG06	3.65	59784_72
LG06	3.677	59616_60
LG06	4.227	59727_24
LG06	5.843	60568_59
LG06	7.171	61054_76
LG06	7.351	60986_19
LG06	7.627	61016_97
LG06	7.93	60525_124
LG06	8.984	60993_21
LG06	9.279	60991_12
LG06	9.648	61089_74
LG06	11.175	61115_25
LG06	11.301	61053_136
LG06	11.669	61088_40
LG06	11.855	61122_131
LG06	14.397	61123_112
LG06	15.504	61277_136
LG06	15.856	61267_104
LG06	16.199	61266_76
LG06	18.029	61325_56
LG06	18.944	61466_61
LG06	19.019	61369_144
LG06	19.058	61316_18
LG06	19.267	61447_86
LG06	19.489	61344_148
LG06	19.719	61373_138
LG06	19.719	61319_10
LG06	19.893	61359_148
LG06	20.435	61454_100
LG06	20.743	61449_18
LG06	21.07	61488_139
LG06	21.308	58399_99
LG06	21.514	61573_56
LG06	21.572	58377_109
LG06	21.598	61586_54
LG06	21.907	58529_130
LG06	22.25	58603_123
LG06	22.61	58634_52
LG06	23.098	58576_132
LG06	23.332	4341_110
LG06	24.059	58795_70
LG06	24.36	58629_20
LG06	24.624	58846_11
LG06	24.868	58848_71
LG06	25.065	58697_45
LG06	25.482	38870_122
LG06	26.907	58787_16
LG06	27.183	58802_35
LG06	27.888	58832_114
LG06	28.287	58904_82
LG06	28.354	58783_36
LG06	31.136	58986_84
LG06	31.665	58912_91
LG06	31.972	58935_130
LG06	32.018	58775_35
LG06	32.65	59036_75
LG06	32.743	58983_29
LG06	32.743	58967_149
LG06	33.609	59046_34
LG06	33.984	59085_60
LG06	34.092	59179_38
LG06	34.436	59169_20
LG06	34.943	59196_140
LG06	36.865	59278_80
LG06	37.158	59228_90
LG06	37.554	59259_68
LG06	38.063	59282_27
LG06	38.114	59305_80
LG06	38.709	59250_60
LG06	38.835	59322_138
LG06	40.677	59360_8
LG06	40.677	59351_62
LG06	40.842	59392_64
LG06	41.01	59345_62
LG06	41.421	59350_28
LG06	41.489	59426_139
LG06	41.534	59364_82
LG06	42.37	59628_117
LG06	42.942	59606_28
LG06	42.982	59467_38
LG06	43.663	59579_4
LG06	43.695	59533_149
LG06	43.891	59551_25
LG06	44.185	59630_95
LG06	44.251	59571_88
LG06	44.643	59683_48
LG06	44.883	59538_63
LG06	45.202	59514_53
LG06	45.729	59740_110
LG06	46.282	59805_146
LG06	46.706	59826_82
LG06	47.34	59772_137
LG06	47.348	59758_39
LG06	48.454	59941_56
LG06	48.474	59840_101
LG06	48.722	59892_100
LG06	48.861	59934_10
LG06	49.01	59893_84
LG06	49.288	59895_54
LG06	49.556	59902_84
LG06	49.879	60012_54
LG06	49.882	59961_121
LG06	50.253	59964_142
LG06	50.989	60125_91
LG06	51.325	59976_11
LG06	51.346	60155_132
LG06	51.614	59987_117
LG06	52.112	60154_80
LG06	52.464	60140_48
LG06	52.887	60025_68
LG06	52.916	60050_79
LG06	53.182	60091_11
LG06	54.759	60056_39
LG06	55.24	60160_59
LG06	56.084	60207_19
LG06	56.757	60225_131
LG06	57.624	60216_57
LG06	58.068	60276_96
LG06	58.453	60297_104
LG06	58.88	60248_133
LG06	59.702	60334_21
LG06	60.517	60249_53
LG06	60.846	60247_60
LG06	61.004	60240_139
LG06	61.218	60406_22
LG06	61.32	60303_29
LG06	61.359	60300_100
LG06	61.645	60422_20
LG06	62.125	60438_99
LG06	62.462	60474_100
LG06	62.701	60477_52
LG06	62.738	60350_6
LG06	62.84	57996_91
LG06	62.931	60447_31
LG06	63.568	60392_15
LG06	64.64	60409_135
LG06	66.461	60515_104
LG06	66.73	60528_134
LG06	67.289	60475_134
LG06	67.926	60479_64
LG06	68.228	60512_74
LG06	68.94	60551_83
LG06	69.221	60538_124
LG06	69.222	60555_10
LG06	69.644	60609_73
LG06	69.791	60832_66
LG06	69.876	60583_33
LG06	70.159	60619_18
LG06	70.212	60635_85
LG06	70.375	60723_78
LG06	70.452	60622_64
LG06	70.556	60657_84
LG06	70.588	60618_89
LG06	70.804	60769_97
LG06	70.987	60632_114
LG06	71.568	60916_81
LG06	71.568	60953_74
LG06	71.611	60762_131
LG06	71.639	60768_95
LG06	72.565	60685_107
LG06	72.793	60867_81
LG06	73.08	18401_41
LG06	74.197	58261_86
LG06	75.551	60932_62
LG07	0	83837_117
LG07	0.425	80511_23
LG07	0.786	83766_75
LG07	1.512	83433_118
LG07	1.708	83688_83
LG07	1.736	83773_112
LG07	1.96	83658_26
LG07	2.281	83709_95
LG07	2.704	83817_39
LG07	3.692	80631_57
LG07	4.055	80590_6
LG07	4.629	80861_142
LG07	5.181	80621_135
LG07	5.433	80911_72
LG07	5.808	80909_40
LG07	6.062	80686_34
LG07	6.255	81034_27
LG07	6.645	81213_25
LG07	6.807	81114_147
LG07	7.199	80749_107
LG07	8.012	81172_27
LG07	8.284	81309_144
LG07	9.475	81556_71
LG07	9.831	81809_85
LG07	9.951	81694_95
LG07	10.254	81590_16
LG07	10.65	81986_60
LG07	11.347	82281_52
LG07	11.466	82923_99
LG07	11.907	82566_80
LG07	12.207	82890_81
LG07	12.451	82910_85
LG07	12.932	82924_91
LG07	13.68	83083_120
LG07	13.722	83046_111
LG07	14.047	83086_131
LG07	15.337	83109_120
LG07	15.766	83155_90
LG07	16.264	83133_44
LG07	16.516	83207_10
LG07	16.695	83197_96
LG07	17.536	83226_64
LG07	18.558	83271_6
LG07	18.75	83265_149
LG07	19.22	83273_63
LG07	19.624	83266_15
LG07	21.425	83328_29
LG07	22.576	83366_59
LG07	23.443	83353_67
LG07	23.814	83408_47
LG07	24.04	83406_6
LG07	24.431	83550_21
LG07	24.567	83368_119
LG07	24.615	83388_36
LG07	24.615	83504_76
LG07	24.615	83426_23
LG07	24.615	83508_95
LG07	24.615	83490_146
LG07	24.615	83540_111
LG07	24.741	83396_11
LG07	25.227	83394_57
LG07	25.678	83591_56
LG07	27.448	83625_70
LG07	28.035	83639_137
LG07	28.287	83638_113
LG07	28.291	83830_89
LG07	28.46	83712_31
LG07	28.74	83683_73
LG07	28.751	83667_63
LG07	28.871	83752_18
LG07	29.077	80567_137
LG07	29.215	83736_22
LG07	29.465	80751_52
LG07	29.509	83866_142
LG07	29.667	80712_149
LG07	29.693	80700_10
LG07	29.758	83740_63
LG07	29.764	80779_127
LG07	29.884	83853_18
LG07	30.014	83798_37
LG07	30.105	41248_68
LG07	30.32	83586_18
LG07	30.329	83679_86
LG07	30.506	80521_54
LG07	31.046	80790_83
LG07	31.102	83851_47
LG07	31.222	80777_100
LG07	31.38	80518_146
LG07	31.38	80863_137
LG07	31.533	80827_135
LG07	31.64	80699_24
LG07	31.873	80858_73
LG07	31.928	80862_131
LG07	32.123	80839_11
LG07	32.385	80923_29
LG07	33.231	80947_47
LG07	33.232	80974_85
LG07	33.252	80941_47
LG07	33.269	80965_24
LG07	33.428	80980_49
LG07	33.606	80963_135
LG07	33.647	80970_42
LG07	34.183	81065_81
LG07	34.439	81146_35
LG07	34.507	81015_109
LG07	34.507	81166_147
LG07	34.507	81127_144
LG07	34.507	81107_8
LG07	34.507	81205_112
LG07	34.507	81187_68
LG07	34.507	81129_115
LG07	34.507	81267_53
LG07	34.906	81306_148
LG07	34.997	81185_102
LG07	35.871	81311_4
LG07	36.051	81313_147
LG07	36.374	81236_83
LG07	36.579	81302_127
LG07	36.579	81368_57
LG07	36.579	81341_69
LG07	36.579	81379_110
LG07	38.701	81502_14
LG07	39.046	81450_95
LG07	39.464	81498_27
LG07	39.464	81471_128
LG07	39.464	49307_30
LG07	39.464	81540_23
LG07	39.464	81550_113
LG07	39.464	81560_110
LG07	39.464	81606_74
LG07	39.464	81597_43
LG07	39.621	81652_59
LG07	39.895	81613_37
LG07	40.073	81469_61
LG07	40.811	81543_62
LG07	40.843	81746_56
LG07	41.191	81553_113
LG07	41.377	81549_70
LG07	41.501	81725_106
LG07	41.72	18405_110
LG07	42.824	81611_60
LG07	43.325	81661_17
LG07	43.494	81667_83
LG07	43.543	81684_104
LG07	43.701	81805_39
LG07	43.841	81658_149
LG07	44.518	81837_51
LG07	44.529	81838_50
LG07	45.873	81760_60
LG07	46.169	81862_92
LG07	46.315	81860_93
LG07	46.846	81767_77
LG07	46.853	81769_134
LG07	46.923	81818_66
LG07	48.719	81929_96
LG07	48.732	81956_109
LG07	49.156	81998_81
LG07	49.759	81961_76
LG07	49.978	81996_14
LG07	50.228	81947_111
LG07	50.488	82008_54
LG07	51.075	82100_25
LG07	51.1	82189_77
LG07	51.374	82030_61
LG07	51.541	82048_83
LG07	51.727	82027_43
LG07	51.878	82107_139
LG07	52.11	82195_42
LG07	52.256	82084_74
LG07	52.422	82122_130
LG07	52.769	82170_95
LG07	52.779	82135_67
LG07	52.92	82163_90
LG07	53.196	82158_44
LG07	53.513	82049_147
LG07	55.234	66752_43
LG07	55.258	82352_70
LG07	55.741	82221_139
LG07	55.851	82217_142
LG07	56.76	82287_108
LG07	56.889	82329_140
LG07	56.982	82309_71
LG07	57.055	82298_48
LG07	57.559	82365_115
LG07	57.575	82321_139
LG07	57.864	82376_117
LG07	58.229	82543_113
LG07	58.379	82412_127
LG07	58.635	82469_121
LG07	58.832	82450_32
LG07	59.347	82463_109
LG07	59.377	82453_52
LG07	60.197	82492_102
LG07	60.659	82498_88
LG07	61.099	82588_62
LG07	61.243	82553_44
LG07	61.562	82609_20
LG07	61.685	82504_46
LG07	61.696	82514_121
LG07	63.138	32135_27
LG07	63.346	82857_28
LG07	63.875	82708_20
LG08	0	43332_16
LG08	0	43357_108
LG08	0	43324_103
LG08	0	43413_37
LG08	0	43388_130
LG08	0.426	43432_145
LG08	0.888	43245_133
LG08	0.966	43267_112
LG08	1.351	43491_78
LG08	1.758	43347_55
LG08	1.758	43254_24
LG08	1.824	43277_50
LG08	2.136	43263_63
LG08	2.592	43130_108
LG08	2.76	43208_5
LG08	2.79	43257_45
LG08	3.268	43106_146
LG08	3.667	43221_22
LG08	3.866	43181_135
LG08	3.93	43176_137
LG08	4.209	43185_75
LG08	4.209	43079_107
LG08	4.439	43126_70
LG08	4.439	43068_106
LG08	4.439	43064_35
LG08	4.508	43095_99
LG08	4.513	43073_46
LG08	4.568	43044_136
LG08	4.667	43066_129
LG08	4.928	43087_105
LG08	5.902	43018_21
LG08	6.6	43012_42
LG08	6.97	43017_88
LG08	7.043	43007_140
LG08	7.496	42990_45
LG08	7.742	42992_20
LG08	8.536	42972_111
LG08	9.439	42937_132
LG08	9.687	42945_90
LG08	9.687	42939_66
LG08	9.687	42861_84
LG08	9.687	42869_107
LG08	9.687	42855_85
LG08	9.687	42849_115
LG08	9.929	42700_95
LG08	10.4	42932_10
LG08	10.664	42925_7
LG08	10.78	42805_110
LG08	11.063	42770_55
LG08	11.339	42824_12
LG08	11.56	42806_11
LG08	11.856	42803_105
LG08	11.908	42753_99
LG08	12.641	42698_60
LG08	13.102	22753_107
LG08	13.288	42735_58
LG08	13.736	42656_85
LG08	15.238	42696_86
LG08	15.529	42677_121
LG08	15.576	42576_31
LG08	16.211	42622_57
LG08	16.756	42564_149
LG08	17.186	42536_45
LG08	17.194	4222_143
LG08	17.25	42523_5
LG08	17.479	42546_112
LG08	18.004	42628_100
LG08	18.236	42618_23
LG08	18.701	42616_98
LG08	20.115	42528_37
LG08	22.873	42388_129
LG08	23.196	42453_26
LG08	23.315	42443_90
LG08	23.459	42460_140
LG08	23.755	42403_13
LG08	24.487	42341_113
LG08	25.023	42307_79
LG08	25.648	42339_25
LG08	25.975	42314_80
LG08	26.363	42253_22
LG08	27.206	42204_20
LG08	27.634	42214_36
LG08	27.819	42186_76
LG08	28.212	42162_6
LG08	28.482	42146_98
LG08	30.057	42097_32
LG08	30.752	42114_98
LG08	30.76	42089_120
LG08	31.012	42040_103
LG08	31.365	42035_142
LG08	31.603	42011_137
LG08	33.344	42023_10
LG08	35.525	41946_48
LG08	36.811	42026_146
LG08	36.811	42016_6
LG08	36.811	41967_30
LG08	36.86	41998_6
LG08	37.353	41963_12
LG08	37.693	41902_44
LG08	37.939	41877_46
LG08	38.93	41862_27
LG08	39.431	41831_12
LG08	39.79	41759_37
LG08	39.96	41700_146
LG08	40.816	41709_16
LG08	41.077	41704_61
LG08	42.684	41664_85
LG08	42.906	41617_23
LG08	43.105	41641_44
LG08	43.204	41663_91
LG08	43.749	41566_120
LG08	45.242	42066_6
LG08	45.75	18718_129
LG08	46.465	41442_85
LG08	46.922	16671_106
LG08	47.013	41338_28
LG08	47.116	41366_109
LG08	47.206	41326_40
LG08	48.331	41405_58
LG08	49.154	41291_93
LG08	49.218	41214_31
LG08	49.679	41212_95
LG08	50.22	41276_47
LG08	50.462	41219_108
LG08	50.88	41259_36
LG08	51.163	41280_74
LG08	51.886	41100_78
LG08	52.701	41263_63
LG08	52.708	41094_119
LG08	53.138	41044_23
LG08	53.646	15117_22
LG08	53.748	41086_27
LG08	54.519	40933_22
LG08	54.888	22670_111
LG08	55.138	40829_11
LG08	55.35	43877_11
LG08	55.618	43885_80
LG08	56.559	40824_81
LG08	56.559	40780_78
LG08	56.855	44014_8
LG08	57.42	40880_80
LG08	57.427	43858_137
LG08	57.762	43820_96
LG08	58.119	43847_82
LG08	65.386	43809_109
LG08	67.846	43675_15
LG08	68.773	43733_96
LG08	72.068	43591_114
LG08	72.068	43695_76
LG08	72.068	43654_86
LG08	72.068	43620_124
LG08	72.068	43568_31
LG08	72.18	43580_57
LG08	72.497	43573_35
LG08	72.519	43608_16
LG08	73.034	43618_71
LG08	73.832	22181_93
LG08	74.095	42652_103
LG08	74.123	42909_109
LG08	74.414	42654_126
LG08	75.43	42437_99
LG08	75.649	42131_66
LG08	75.658	41391_117
LG08	75.703	41195_42
LG08	76.22	42787_35
LG08	76.609	42651_34
LG08	76.96	42583_105
LG08	78.763	41185_84
LG08	79.727	43816_105
LG08	79.727	41375_107
LG08	79.727	33802_23
LG08	79.727	41303_74
LG08	79.727	40873_35
LG08	79.727	40963_32
LG08	79.727	41133_67
LG08	79.727	42482_42
LG08	80.083	33799_79
LG08	82.095	44047_24
LG08	83.722	43824_131
LG09	0	49027_96
LG09	0.303	49511_45
LG09	0.867	49994_71
LG09	1.175	50127_52
LG09	1.496	18730_128
LG09	1.872	48725_112
LG09	2.968	48744_51
LG09	3.225	49853_145
LG09	3.287	49844_64
LG09	3.651	50153_18
LG09	3.651	48770_26
LG09	3.651	48859_22
LG09	3.651	48904_105
LG09	3.797	48830_35
LG09	3.843	48946_122
LG09	4.272	48863_99
LG09	4.324	48939_77
LG09	4.824	48964_144
LG09	5.19	48966_82
LG09	5.211	40815_136
LG09	5.391	48962_91
LG09	6.236	48984_79
LG09	6.416	48952_115
LG09	6.88	49149_130
LG09	7.186	49048_114
LG09	7.484	49036_22
LG09	7.794	49129_72
LG09	8.718	49182_146
LG09	8.96	49164_61
LG09	9.185	49195_30
LG09	9.437	49194_50
LG09	9.713	49376_22
LG09	10.215	49239_45
LG09	10.714	49346_63
LG09	10.895	49362_34
LG09	11.349	49095_48
LG09	11.566	49474_56
LG09	11.64	49496_140
LG09	11.64	49284_23
LG09	11.64	49333_11
LG09	11.64	49379_7
LG09	11.64	49330_81
LG09	11.64	49391_21
LG09	12.232	49394_114
LG09	12.53	49533_9
LG09	13.091	49456_55
LG09	14.031	49571_93
LG09	14.041	49600_27
LG09	14.437	49582_134
LG09	14.481	49317_58
LG09	14.679	49520_24
LG09	14.99	49781_114
LG09	15.137	49578_128
LG09	15.64	49716_36
LG09	15.919	49742_38
LG09	16.045	49682_47
LG09	16.726	49717_24
LG09	17.218	49746_122
LG09	17.415	49823_119
LG09	17.994	49992_69
LG09	18.234	49968_44
LG09	18.553	49952_64
LG09	19.227	49930_102
LG09	20.207	50064_142
LG09	20.207	49940_107
LG09	20.207	49972_125
LG09	20.231	50080_132
LG09	20.577	50009_104
LG09	20.768	49959_77
LG09	21.62	50041_10
LG09	21.811	50029_4
LG09	21.973	45399_71
LG09	22.333	50074_59
LG09	22.549	19319_71
LG09	22.705	45141_61
LG09	24.686	45353_135
LG09	25.26	45360_61
LG09	25.906	45086_135
LG09	26.496	44566_117
LG09	27.384	44337_18
LG09	28.19	10988_7
LG09	28.36	44445_63
LG09	29.002	44424_99
LG09	29.05	46569_58
LG09	29.904	46680_32
LG09	30.306	46340_131
LG09	30.384	46504_140
LG09	30.568	46575_28
LG09	30.57	44106_102
LG09	30.674	48398_65
LG09	30.714	44887_136
LG09	30.802	48401_87
LG09	31.517	46352_70
LG09	31.517	46056_45
LG09	31.861	46128_115
LG09	32.503	46106_60
LG09	32.836	46112_138
LG09	32.949	46144_70
LG09	33.309	46169_24
LG09	33.343	46175_54
LG09	33.638	46184_10
LG09	33.695	46228_48
LG09	33.85	46142_126
LG09	34.31	46244_106
LG09	34.32	46214_68
LG09	34.718	46250_127
LG09	34.727	46249_132
LG09	35.071	46264_33
LG09	35.074	46263_5
LG09	35.547	46277_149
LG09	36.422	46289_136
LG09	37.156	46331_73
LG09	38.852	46636_57
LG09	38.93	46634_20
LG09	39.071	46373_82
LG09	39.216	3722_138
LG09	39.907	46543_54
LG09	39.956	46715_60
LG09	40.286	46386_6
LG09	40.286	46376_148
LG09	40.756	46449_108
LG09	40.885	46765_67
LG09	40.885	46601_48
LG09	40.885	46658_86
LG09	41.026	46508_52
LG09	41.427	46445_34
LG09	41.623	44063_109
LG09	41.976	46627_26
LG09	42.235	46496_137
LG09	42.235	44196_126
LG09	42.235	44272_140
LG09	42.393	46806_92
LG09	42.401	44190_90
LG09	42.504	44128_28
LG09	42.542	44223_105
LG09	42.761	44127_130
LG09	42.943	44164_100
LG09	43.11	44292_137
LG09	43.258	44275_28
LG09	43.637	44341_34
LG09	43.67	44276_106
LG09	43.994	44367_31
LG09	44.435	44420_51
LG09	45.175	44408_133
LG09	45.493	44497_130
LG09	46.22	44461_90
LG09	48.546	44611_4
LG09	48.569	44620_40
LG09	48.696	7271_131
LG09	48.749	44709_63
LG09	49.077	44519_50
LG09	49.295	44573_14
LG09	49.469	44544_36
LG09	49.744	44563_44
LG09	49.824	44849_86
LG09	49.824	44571_106
LG09	49.824	44678_45
LG09	49.824	7270_110
LG09	49.824	44784_72
LG09	49.824	44809_131
LG09	49.824	44826_102
LG09	49.824	44862_94
LG09	49.824	44888_135
LG09	49.926	44661_112
LG09	50.172	44896_146
LG09	50.239	7966_59
LG09	50.938	44899_101
LG09	51.16	44934_98
LG09	51.574	44727_8
LG09	51.99	44859_45
LG09	52.486	45000_144
LG09	52.617	44838_67
LG09	53.029	45028_54
LG09	53.424	45062_33
LG09	53.842	44818_136
LG09	53.878	45076_15
LG09	54.413	45077_15
LG09	54.748	45149_7
LG09	54.87	45093_51
LG09	55.198	45127_69
LG09	55.897	45103_16
LG09	56.001	45172_21
LG09	56.858	45181_108
LG09	57.275	45192_66
LG09	58.044	45250_106
LG09	58.099	45206_77
LG09	58.512	45225_32
LG09	58.742	45330_6
LG09	62.029	45375_121
LG09	64.545	45438_63
LG09	65.724	45443_134
LG09	66.81	45453_56
LG09	66.989	45447_10
LG09	67.425	45489_16
LG09	67.903	45459_107
LG09	68.526	45628_104
LG09	68.543	45531_94
LG09	68.767	45465_48
LG09	69.163	45580_52
LG09	69.828	45530_135
LG09	70.979	45625_56
LG09	71.026	45696_51
LG09	71.335	45791_118
LG09	71.882	45715_121
LG09	71.882	45795_74
LG09	71.882	45707_51
LG09	71.882	45702_44
LG09	71.882	45874_94
LG09	71.882	45853_85
LG09	71.882	45800_34
LG09	71.882	45749_23
LG09	71.961	45857_98
LG09	72.13	45862_82
LG09	72.565	45663_66
LG09	73.141	45945_53
LG09	73.316	45921_145
LG09	73.708	46115_139
LG09	74.066	45915_43
LG09	74.329	45969_91
LG09	74.693	46003_63
LG09	75.09	46070_66
LG09	75.157	45991_97
LG09	76.475	46095_119
LG09	77.835	46087_34
LG10	0	66442_122
LG10	0	66567_40
LG10	0.178	66515_72
LG10	0.736	66399_88
LG10	0.928	19232_77
LG10	1.175	80845_104
LG10	1.428	66485_126
LG10	1.841	66448_19
LG10	1.916	66328_31
LG10	2.143	66458_73
LG10	2.282	66423_147
LG10	2.451	66284_18
LG10	2.555	66436_37
LG10	2.749	66417_86
LG10	3.109	66390_76
LG10	3.39	66245_39
LG10	3.916	80780_124
LG10	3.916	66326_18
LG10	3.916	66406_138
LG10	4.388	66206_127
LG10	5.157	66269_114
LG10	5.608	66156_102
LG10	7.142	66244_29
LG10	8.1	66094_9
LG10	8.433	66187_128
LG10	8.734	65994_118
LG10	9.052	66145_142
LG10	9.53	66165_146
LG10	10.192	65937_42
LG10	11.023	66081_89
LG10	11.129	66036_49
LG10	11.385	65997_80
LG10	12.205	65856_139
LG10	12.628	65930_76
LG10	12.65	65901_74
LG10	12.908	65891_85
LG10	13.051	65823_140
LG10	14.048	65824_115
LG10	14.347	65781_71
LG10	14.559	65841_72
LG10	14.612	65806_123
LG10	14.612	65778_96
LG10	14.612	65768_99
LG10	15.275	65746_72
LG10	15.305	65742_81
LG10	15.849	65733_56
LG10	16.455	65717_148
LG10	17.159	65673_138
LG10	17.383	65716_65
LG10	17.509	65724_66
LG10	17.509	41123_111
LG10	17.509	41114_109
LG10	17.509	41120_129
LG10	18.247	65708_23
LG10	18.422	41115_75
LG10	18.599	65710_35
LG10	18.815	41121_48
LG10	19.152	41124_76
LG10	19.493	41136_13
LG10	19.777	65618_39
LG10	21.085	65639_91
LG10	21.781	65587_107
LG10	21.815	65613_27
LG10	22.078	65585_100
LG10	22.236	65540_64
LG10	22.394	65453_133
LG10	22.649	65541_97
LG10	23.068	65529_106
LG10	23.1	65405_6
LG10	23.386	65511_60
LG10	23.408	65496_45
LG10	23.508	65408_78
LG10	23.718	65357_106
LG10	23.755	65570_40
LG10	24.013	65418_75
LG10	24.283	65478_116
LG10	24.359	65500_72
LG10	24.692	65509_51
LG10	25.722	65436_66
LG10	26.287	368_64
LG10	26.507	65419_5
LG10	27.121	65346_63
LG10	27.633	22106_87
LG10	27.954	59326_6
LG10	28.289	59325_10
LG10	28.317	65213_48
LG10	29.134	65246_80
LG10	29.772	65226_76
LG10	30.948	65063_116
LG10	32.092	65156_11
LG10	33.347	65044_111
LG10	33.792	65039_87
LG10	33.961	65058_69
LG10	33.982	64947_9
LG10	34.111	65049_94
LG10	34.477	64703_117
LG10	35.017	64661_11
LG10	35.504	64914_6
LG10	35.803	64928_45
LG10	36.598	64687_122
LG10	36.893	64756_20
LG10	36.981	64886_42
LG10	37.08	64848_124
[truncated: 2,195 more rows]

## Sheet: Supplemental Table S1B
Supplemental Table S1B: Genetic linkage map marker sequences
marker_ID	Seq
22948_144	CACTAGACGTCCAAGGATAGACATAGGGTTAAAAGAGACAAAAAAAGGATATTACGTGTTTATTTTTACATAATCTTGAAATTTGTAAAAATCTCGCA
7105_19	TTCTTGATTACATCATAAAACTCAAACTGCCCACCGTGTGACATGAAACTCACGGAATCCTCAATAAATGATCGAACAATTCTACAACAGTCGGGGAC
7966_59	ATTATTTTGGGAGAGGAGAAGGGTAATGGATAATTTTGAGTTCTGTGAATTTATTATTGTAATTGCTTCTGTGGGCGAGAAGTGCCATTGGCATTTCG
324_108	GCTTCATTTAGTGCACTCGCCAACATCAAATCTTTGCAAACTATAAATCATTTTTGAGACTTGTGCATGTTATTTTCCTTGTAATCAGATTTGTGATGA
227_61	GCGGACCCCACATTCGCTAGCCCGGGTCGCTCCGCCGCCGGAATGACATCAAATATGCTCGGAGCGCAATTACTGACGGGTGCGACCATACCAGCACTA
84435_118	GCTTTACTTATATCGGACTTTCTTCCAATTCTTTGCACCCGTGACCCTTTGAGGGGAGTAAACATGAGGTTCGAATGACGGATGCCTTCAAACTATAAC
7307_75	AGGCATGTTCGATTGGACTCTGTATGTTTAGGGAACTAGCATCGAACTTCTCAATGAGCTAGAGTTTTCTCTGTACGAGCTTTACAGACTGCTATATGT
9_62	CTGCAAAAGGCCCAGTTAGACCCTTGCGCCGTTCTCTTCAGGTGGAGAGAGCTTTAATTATTTGTGACTCTTTGTTTTCTAATGATTATATTCTTTGCC
84071_57	AATTATTATGTAAATGGTATGAGGATGGCAAAGAAAAGGTTGTATATGTTGTCGCCCCTTATGATGTAGAGACCCAACATAAGTTGCTATAAACCTTCC
23914_76	AAAGGCAAGGAAATCAAGAAGGTGGTACAGTTGGTGCCTGAAAACGACGTCCAATCTGGACAAGTCGAGATTGAAATCCCATCTTCACAGCGAGATAAC
22834_115	TGAGCAATTTCTGAGACTAACAAGAGTTAAAAAAACTTGAAGATTTACCATCTTTTATGTTATTGCCATCGATGTCCGCAATGCCCAAATCATCATCAT
19143_5	GACCAGTTGTCCAAAGGCCGCCAGCCATAACATCCTCATCAGGCTGCAGATTGTTTCTGTCAAAACCAATTATGAAGCCGTTGCCAGAATTTTCCACCT
18730_128	ACTTTGTCAATCCGAGTTATCAGGAGTGTCAAAACAGTTGATGCTGGCTTTCCTACTAGAAATATATCAATCACAGTTGACACAAACAGAAGGAAATTC
10956_108	CATAATAGCTTAGAATTCTCTTTTACAACGTCATGAATTCTGCTTACTACCAACAAGGATGAGACCAAATTAGGCACTTGCCATCCACTAGTACTTTGG
21928_102	AATTCGGCCCCTTCAAAGCCAAATTCCGACGCCGTCGCATTTTTAAAACGTTTGGGCCTATAGTTGCAACTTATTTTTCTCTTTTATTTAAAAGGAAGG
4222_143	GCACTTGTGAACATGTATGCTAAGAGTGGCTGCCTTGGCTATGCGTACAGGGTTTTTGACCAAACGGAGTACCATAATCTTGTCTCGTGGAATAGCATT
7652_51	CAGATATTACTGTCACTGAAAGAACACCTCTAATAACAAAATCCTTTTTCGTCGGAGAGGCTGATTTCACGAGATGGGCGGAATCTATTCCCCTAGTTC
7422_147	TTTTTGGTGGAGGCGTGCAACAGGGTTGCATTGTTCGAACAAAAAGTTATACAACTGAGCTTACCCTAAGTACATGAGAAATCTCAAATGAAAGAAACC
23219_109	GAAACACATGTTTTTTGCTCCACAAGTACAAGCAAATCCACGTTACATCACGTGTGGTAAACAGTAACTTGAAGTTCGCGCTTGTGCTGATTCTGTCTG
18784_43	CCAATTATCTCCTCTCAAGATGTTGAAAATACAGGCACAAATTAGATTCACTGGCTAGCACATTAAGCCAAAAAGAAATTATACTCATCTGCAGATTCT
18718_129	GGCTAGATATCGATTGCGTTGATTTTTATTACCAGCACCGCATTGAGAAACGTGTGCCAATCGAAGTCACAGTTAGACATTCTTCTTTGCATTTATATA
7819_127	CCCAAAATAGAGGTCAAAATAGTGGTTATAGCATTGACCAAAAGCTGCTAAAGTTCAAAGCTACAGTTACAGGCAGCAAAGCTAAAGCTTTAGGTACTC
15849_98	TTCGACTTGATGACACTACCTGGAAGTATTGTGAATAGGACCACAAGAAGTGTACTTTTTCTTCCTCAACTCCACTACGATAATGCTAATGTTATCCCT
18401_41	GGGTTAGGGAGCTGCTTGAGACAGGCTTCGCAGATGGAGTGGCCACAAGTAAGGACGCGTGGGACGGCGGAATCGGCAGCGTATGGCTGCAGACAAACT
18618_92	TTGTTCCTGAGCCTAATGTCTCAGCCATGGATAGAGGAGGAAGAACGCTAATTTTGGGCCAGCAGAAAAGAGGAAGCTGCACGGTTGTCAAGGAAGTTT
22753_107	TAGAACTCTGAGCAGCATTTAATGGATTTAATAACCAGTTTCTTGATGAACTTTCTCCAGAATTACCATGAAGGGCTTTTTCAGTGATGTCTCGCATAG
84223_68	ATTGGACCTCAGGATGCGAGAGGAATTTTGTCATGGAAGGTTGCAAAGCCAAGGACCAAAATGTCAGTTATGAAATCATATCATTGGATAACGTAGTGT
7271_131	TGAGATAAATGGTTTTTGCTCTTAAATTATGAGTTTGCTGCCCTCTGCTTATTTGTTGACTACATAATGTTTTCCTTCCAGGAAGGGCGCGTTGCTCCA
18778_48	CTGCAGTTTAGAGTTTTTACATGTAGATACAACATATATTTTTGCTGTTGTTGATTCTGCTTTTCATTTTGCATTTCCATGAAATGTATGTATAGTATA
7238_41	GATGTCTCTGCAGAAGGTTGTGAACTAAAGCAACAATGAGTAATGCACCCGAAGGAGGAACACAAAGTGCAAGTCTACTCAATTTCTTACAAAAAGCAG
7270_110	TTGCTGCCCTCTGCTTATTTGTTGACTACATAATGTTTTCCTTCCAGGAAGGGCGCGTTGCTCCAGATAATGACATTGGCCAATTTATATCAGATACTG
19319_71	ATGATTATAGGGCAGTGCGTGTTTAAGCTCCAAATTTTGGGACTTTGGCAGTAGAAATTTGTGCAAGGAAGTGCTCAGCTACAATACGTCGCTGGATTT
22759_13	CTCTTCAGCTCTTCGAATTTCTGCCTCAAGCAATTCAGGAACAACTACTACTAGAAAGAGATCCTCATGGAAATGTTCAGGTACTTTATGCTATTTGTA
7938_27	GGCGGCTGCAGTTGCGTTCGGAGAAAAGCTCCCTATTCCGGAGAGTGTAGCGATTGGCGGGCTGTCCGATGGCAAGATCTCCCTCCTCGATGCCCTCTT
22670_111	GTAGTTGCCTTTTGGTTTTGTATAATGTCTTCCATTTGTTTCATATCTGGGTGCATTTTTCCTCCGGCAGCACCCCTTTTCGTTGGTGGTTTTAGGCTG
7613_107	ATGAAGAGTTATTTCTCTTCCAAGAGTCGCAACCATTCAAAGAGACATCTAAAAGAGACAACCTTTGTGGAAGGGCATGTAAGGAACCCTCGGCCAAGA
84023_27	GCAGGTCCAATACCTGGTGGTTGAACCATCTTCATTTACATAATTTTTCAGAAGAAGCAATATTTGTTGATGAGATCAAGGAAATGATGATTTATTCTA
23245_133	GAGGTGATGTGAACGTGTATTTCCTATCCAGTTATGACTGAAAGCACCAGATATTCCTGTCAGGAAACTGATCGAACTGGAGAGTACTTGGCTCCCGTT
4269_6	TTTGAAGAAACGGGTTAAATTAACGGTTACATTTGGATCCGATGATCCAGCATTTCCAAATAATTTTTGTTCTACTATTCTTAATTTTAGGGATTTTGT
18151_31	AGAAGGCCATAATCTCATGATCTGATGTAGAGTCCATATTAATCACTCACAAAGCCGAATTCAGCAGTTAAATGCAATGAGTGCTCTTTCACAAACTTC
22181_93	CGTTTTTGTCGATAAGTTCCAAATGCATCATAGGAATTGGAACAAAAGACTAGTCCATATTGCTCAAACGAGCCATCTGATTTGACTCAAAACTCAAAT
23399_138	CCAGTTCCACCTCTTCTTTCACATAATCATAACCCAATTTTGAATCAATGGCCTGTAAAATTTCACCTCTATTCCAGTGGGAAAACACCCAGTCCACCA
15955_33	TAGAGAAATGCTTTGCTGCAGAAATCATGGCTGCCTCTGGGCCTTTAGCTTTGGAATCTTTCACATTTTCACCTTTACTTGATGTGCACAAGAACGAAA
31_106	TTCGAATTATTATCGGAAGCCCTTAATCTTAATTCGAACCATCTGAATGACATGAATTGTGCCGATGGGCTTGCCATTTTGTACCATTACTATCCAGCA
22106_87	ATTTGCTGAGCAGGTAACGACAACAGTCATTAATCAGAAAATTCTTTGAGCAGTAGTTGTATCAACTATGAAATGAAATTTAATGTGTAAAATTTGCAG
18220_34	AACACGCTCCCTCTCGATCGCAGGCCAAAGCCACAATGTCTCTCACAGGCAATCGACTCCTCTGCAAAACACCCACAAGAACACCTTACGCCCAACTCC
22839_104	AGCCCGATTATAGACCAGCGATAGCCCGAGTTTATTTTTCTTTCGTCAATTTTCTTCTATTTTGATTATAAAGGGCGGGAGGTGGTGATTTTCACTGGC
7208_120	TTGAACAGAACAAGTTCTCTCAGAGAGATGTCCTGCACCAGTCAGAGTACAGCAAAATTACCTATAAATCAAGGGAAATGTGGTTAAAGACAAATAAAA
10988_7	TTTTGGAAACAAAAATTATAGCACTTAAATGGAATTTTTTTCCGCAGACAGGAGGATTTGGCTATGATGTTCCTGCTGGTAGAAGAGATGGTAGAATTT
4248_39	ATGCGCCGGCGATCGCGTTGAGAACACTTAAACCACCGACGGTAAATGTGACAACACAAGCGCCGACTCCACGAGCCCTAGCATAACCGTCTGCGGCGT
23276_97	AAAACACATGCAGGCATATAAACATCATTGAAAAGAAAGCAGCTGATGGGAGTTCCACGTGTAGTTCCTCGAACCACATTATCTAAACGAACCAGAGCC
18405_110	ATTGACATGATTTTACATTTGACCTGCTTCACTAAACTGATTTAACCTCTACATTGTTCTGGACAAAATTGCAATCAATAAAGATAGTCCATAAATCAC
19232_77	AAGCATATCCTCGAGAGGAAGGGTCACTGTGCTGAAAGAGCTCGAAGCCGTCGATGCAAGTTTGAAAAAATTATACCCCATTGTACAAAATGAGGTCTG
18221_26	TAATGCCAGAGCTTCCCGGAGAAAAGCCTGACTTCTGGGAAGGTCCGCAATGGGATGTTCTTGGTTTCGTCCTGCAGTACTTGTGGGCTTTTGGCATCG
23441_58	ACTACATTGGTGGATTGCCGAAATTAGGAGATTTTGGCACTATCACGGTCAAGAGGGACCGTTTATCTGAAGATGGAACCGTTACCACAGCGCCTAAGT
58294_50	GGAAGCAAAAAGGTGTACTGCTTGAGGCTTACCACGCCCAAAATAGTTGTTTGTCTCGTTGATAAATCTCCTACAATCATCTTCCTTGACAACATCTGC
19992_73	ACCTGTACAATACATTGGTTGAATATCTGCATCTCCAATCATTTATCAATCCTAATATTGTTACAAAGATGGCTAAGTTCAGGCCTGGCATCCATCCAA
49027_96	TATTGTGCGCTTACAGGTGTACAGTAGCATGAGAAAAATACCATATGAAAAATAGGAAATATGGACTTCAGCGTTAGATTACAGCAGGATAAAAATTGA
3162_110	TAGATGTTTACCATCCACAGATGCAAGTTTAAATTTGTTGGTTTGACTCAAGATAGGTGAAGAAAAAGCTGTAGTAGCCACATTTGATAAACGCCATTC
26246_45	TCGCTGCAGGAATCAGCTCGGTAATATCCCTTACTGCTTCTCTATTTCCGCTTCTGATTAGCTTTACCATGTCTAGCTGAACTCTGCAAGTTCAAATAT
26668_47	TTGATCTGGATGGGGCACTGACTCTGTCCAATCTATTTTAATAACGACTTCATCGCCTTTCTTTAAGGCACTTTTCAATGTCTCACCAAAGGACCGGTC
26945_47	ATGATCACCTGCACAGCCGAAACACTATGGATGGTCATAATTGAGCATGGGCAACCGAACTGGAACTTTTGAGTTCCATATTGTAAAGTGTAAACAATA
18961_115	CTCACAGTGAGAGGTTGTTCGTCCTACATAAAATCAGAAAGACCTTACGACTAGGACAAAGAACTGAGTCTGATAGTACAAGAGTGAATATATTTCATT
83766_75	GCTATGAAAGAGCAGAACTTTTAGGAGATGCTTATTTAAAATGGGTCGTTAGTCGATTTCTTTTTCTGAAATATCCGCAGAAACATGAAGGCCAGCTCA
70033_137	ATCATGGATATCACAACGTAAAAAACAGTAATGATCGATAAAGCCGACTCACGGAAAATTCTCAACACTGATAAATGAGGAAGCAGAGAGTCAACTGGC
34144_46	ATCCGCAGTGACAAGATTCTTATTAAAGAAGAGGTCTTCAATAACAATACCCAGTAACATTTGGCAGTAGCAGACGATTTTGTTGACTTGCAGAACAGA
80511_23	TTGAAATGGTGAACACATTGGGATTAAGCCGTGGGCTGCCCACCATGCTGTTGCAGCTGCTACTGTAGCTGCAGCAATTGCCGCCATACTAGGAGTTGA
58409_87	AAAACCTTGATGCATGTTCTCAATGCTCACGTCCTTGCCCCTATGACAACCAAAACCAGATGAGAGTTATAAGTTTGGACCTTCACAATATTGATTACT
44106_102	CTTGAATGCCCTCTTCCACCAGACCGGGGAGTCTGCTCTCCTCTTAGTTCGCTGATGCGCGGACTGTATGCTTTCCCTGAAAAGCGCGGGCTCTGATGG
8193_128	GTGATGCCAAAGCTGCTGTTTTTGACAAATCCTTTTCATTTTTAGAGTCCAGGGTCTCAGAATCAGGTACATTGTCTGTGCGCTTCCTAATGAACCTCC
68101_73	AGCGATGTTGGTATATTGCGTGAAGAAAAGGAAAACTGCTGGAGGCAGTGTACCGAATGGGAAGCCCTTACATGGAGGAAGAAGCGAGAAACCTAAGGA
18848_32	ATGTAAGCTCCAATTTCGTCTCAAGTGGTTGTCTTAAGCTTGGCATTAGGAATTATCGGTGATTGAGATGTGACCAAAGATCACCCCGGAAGAAAAAAG
24101_128	CGACTCTGGTCAGCTCTATGTATTGTGAGTATGGTAATACACTTAGCTTGTTCCTGGATTGTATGGCCTGCTTTCTTGTTTATCTAGGTTTGTTATAAG
70861_11	AACCCTTGCTGTGGTGGAGAGGGATGCTCCTGAGCTGGTTCCGAACCTGCCAAAATCTGCAGGTACAGGCATTGGTTTGGAGTTTCGCGCATCAGGGTT
19840_18	TGCTTCTTGGCCAAGCTCAAAGCCAGGCCCAAAAACATGGCGCCATCTCAGCTCGTCCTCCAACTGCAGGGCGCCACATCGGCGCCCTGTTTTTGTCCC
67821_75	TTGTAATGTTTCTTTGAAATTCCCTTCCAAATAATGACTCCATAACGAGCGGCATTTTTTTTAGGTTGACCTTCTGGTTATCGAATTCAATAATGTTGA
1104_95	CATATTATGGTTGATGTCAATGGTGAGAAATCAAGGTAGAAGCCTCTTCTGCTTCAATTTCTTTACTTCCATGCATTTTGCACTTTATGTTGGAATATT
28211_78	AGAGCTTGGATTATGAGTAAGAGTAAAATAAAATAAAATATTGAACTTTGAAGTTCCTCTTTTTCTTCTTTATGATTCCTTGACCATTCAGGACATCAA
28243_142	CATTGGCTAACTTCCGTTTCAAATATCTAACAGAATTGGTGACGTGACTGACGGAATGCACACGTGGCACCCCGTCACGCTGTTAAACTTTGAGGTGGT
62386_75	TAGAGTAGCTAGCTCAATTAATTGCATTGAAGATTTGATAATTGAAAGTCGCTCTAGCTTGTAGCTCCTTAATTGTAGCGAAGAGTTGAAAATTTGAAA
44887_136	AAACTCTTGGACATTCTTTTCAGTGGACTAGTGGGAGCAGGAGAGCAGCATTTCTTGAAGTTTGCACTGCAAGAGATGGGCCTCCTTCACCGAGCGGTG
55461_77	AGTTAATTTATTTACACATTGCTAGAAGTGCATATATAGAATAGAATTCCAAGAATCCAAGGTAACGGAAACCTCAATCCTTTAGACTGGTAATCAGGA
68821_82	CTGCCTTTGGCTGAAGGTCTTGTGGACAAAATATTGAATACTTTTAATGCGAGTCTTTTAATTCTTAGCCCAACTGTGTCCAACGAGGTTTCTCAAGTT
20542_146	GCATGGAGGCAAGACACCATAAGAATACTGAGAAACTACAACTATCTGCGTCAGCACTTACTTAGAAATCCTTGGTACATGCCAGGAGGCATGAAACCC
32137_20	TAGGACCGTGTTTTCAATATTTCAAATTTTCTTGATTTGTCAGTTAAGCTGAGTACTTTCCATTTCTGCAGTTTGGATCTGTGCGGTATTTATCTGATC
20603_92	TGTACAACTGCTTGTGCATGCATGCTTAGATATAACAATTTTTTTCCGTCATTTTGGTAATTTGTGCTACTCTTGGACCATAACTTTGGCTTTTTCTGT
32207_146	TTTATGCCGGTGATTCAGACGAAAAGGGAACTGTGGTGGCGGTCGGAGAAAGTGGCAGCGGGATTGGAATGAAGAGTAAGCAGAAGAAGATGAAAGAAA
63095_15	GTACTCACCAAGAACACCATTCATTGGGGTTCTGATTTCATGGGAAACCGTAGCAATAAACTGCAGTCATAAGAAATAGTTTTAGATGCATTTGCACAT
63122_6	GTCATTCAGACCTGAGCAGCCAGTGGTGAAAACAGCTGTAAAAGTAAAGTTGGATCCAACCTGTGGCAAGCTTACGAACCCAATTTCACCTTTCATTAG
59681_100	GTGAAGACTTGGACAGCCTGGCAAGGATATTGGTAAGTGGGAGAGTTAAAAGCAAAACAAATCGGAAAAATGATGATTAAATCACCTCTGATGTATCTC
47176_21	TGTAAAGCGCCTTCAGAAGGAATTTAGAGATCTTTGTAAAGTAAGTAGTTTTCCCCACCGTCCATATGTTCGTTGTTTGTCGTAACGGAAACTAACTTA
63131_31	AACTGAGAAGTTACCGTGGATCTAATAACTGAATCCTGAAGTTCATAAATGCCAATCAATACTGTTACTAAAAATTGTGCGATGCTTACCCATCCATTT
35253_114	TATTCAGTCCGTAGTTCTTAACATCTATCTTTACATTCATAGGCACCGCTAGCTATTGTTAATGACTCCTTTCACGTGATTAGGACGTTCTTAGAAAAC
42482_42	TTGTGTCTGCAGCGGCTCAACAGCCACATCAACTCTGTTTGAAGGACATCAACTGTCCCTAGAATACCTCGTGAGGAATCTTCTGAAGCTTTATGTTGA
35308_63	TTTAATCGAATGAAGCATTGCAGTTAGTCTTCAAAGTTAAGACCTGCAATATGTTTTCCACCATTAACCTTATCTTGCATGTTATATTGATTTATTGAG
51788_62	ATTAATATGGTTGATGTGAATATTCCGGGCACTTTGTCAGAAGAACAGAGAAAGAAGGTAATTGTCATGAATTGGTATTTTTTTTACAATCACGCATAA
51790_38	TTGAATTAGTATCTTATACTCATACCGAGTTGCACCAATAGGAGCCTGGCAAGTGTGGACGAACAAACGACTAATTGATTATTTGATCTACGGTTCCAT
18873_127	CGTGGGTTCATCGACAAAGATTGAAAGAATCAGCAAATTTGACACTAGGAAATGCCAATATCATCGTCACATACTAAGCGCTGTCTAAATGGTTTTCCT
35530_148	ATTTATTTGTGGCAAATGTTTTCCTGCATATTTACTGTTCACTTTAAAATTTTTCTCTCTCTTTTTGGTCGTTAATTCTGATTTCTTCATAAACTTTCT
24326_14	AGCAATCACAATAAATGGTTGTTGAATGTGTGTCCTGCAGAGTCCTCTAGTACGAGCAAAATGTTTACTAAATACTCAACTCCCTTACCTTACATGACT
56930_69	TGCTAGAAGTTCCACTGTACCGAACTCTCTCTTCGTAAGCATAATTTGGAAGCCTGAAAAACAGCATATGGGCATTGATTCACGTTTGGTCAGTCATGT
33522_69	TAAAACTCTAAAATCAAAATCAAAAACAGCTTGTAACAAAAAGGGGTGAAATTTAATAACTCACATGGGTTCGACTCCAATTTCGCTGTCCGGTTTAGC
63293_5	CCAAATCGAGGTCGCCAATCCTTGCAGCCCGATGAAGAGCAGAGGATCCCCTAGTGTTCTGATTTCCCTTTGCGTAGGCATATTCGGTCAATACCTTTT
63294_80	TGTTTCTTGCACAAGTGAGTTTGAGTCGCAGCGTATGTGCTCATATGATGAACTAATTTCAACAACCTATAGCTCAAAAATGCAAAACAAGAAAAGTTA
26074_33	TCCCTCTCGACTTTCAGATCGAATTCTTTTTCCATCCTCTGAAAGCACGCGACTTCTGAAAGATTCCCTATCCTTTTCTCCTCTAGATGAACCCTTGTC
58065_60	TGAAAGAAGCTGTCTTTCTATACTTTGATTGAGAAGGAAGTCCTATGGATAGTTCAAGGTCAATTGCATTAGCATGTCTAATGTTTTCCTCCGGCGGTG
69593_144	CAATGAAGAGTGCGGAGGGATTTGTGAGTATGGTGGGTGGGGTAATTAACGATCATGAGGGATGAGTAGTGGCTGCTTATGGGTCTTAAATGCGGGGTT
26097_149	TAAAACACCTTATTCACAAATTAATCAGCAAAAAAAATGAAGAACACTTTTTCTCCATTATCCTCGTCTTCTCTCTCCTTGTCTGCATTGCTCATTTCA
52872_113	TGTGTGGACGGGTTTTTTGTGCCAGGTGCACTGGGAATTCTGTTCCTGCCCCTGCCCTCTCTGATGAACCCAGGAGTGGGAGGGAAGATTCTGATCGAG
63322_96	TTAGGCTCTTCAGGGGCAGAAGCATTTTGGTACGCCAAGATTGAAATTCAAGTAGAATGATTTAGGTTCACGAGATACTTTACCTTCGAATCAAATCTG
63325_83	GAAAGTTAAATGTTAGTTAATTAGAATGAAGGAACAATCAGAGGAAAGCAAGACAGTGTCATATATATTCTTCCTTGCAGCCCTCTTTAATCTAACAGA
17015_77	TCAACAGAAAATGGAATTCAACAATGACACAAATAATGCATAAAGCAGGGATGAGTTCAAGCAGCATACAATGAGTGCATTGATATCTTTCCACTCACC
15111_85	TTGTTCAGAATTTTGACTTGGAATTGTTAGTCAATTATGCCCGCTCTACAAGTGATGCAATTACCCGCAATCACATCTTCTCGTTACTTACAATTCTTA
17020_25	CAACCATTGAAACAAGAACCGAAGACATCATGGCAATGGAATGACCTGCCGAGAAAGTAGGGGGGCCCCACTGCAGAGGATATGGAAACTTGAACCTTA
15117_22	GCTTTGCCTGAACTTCCGGGTATCATGGGATGTGTGGTAAGGAAATCTCACGATGTCCCTTCTGTGGCTGCAGAAACCAAAAGAATTACTGACAGGACT
17027_77	GCTTACCTAAGATGGAGAAGAATATCATGAAACCAGCTGAAATTTGAACAACTCTACGACTTCCAACTCGAGTCAGTCCAAGGAGACCTACATTTTCCC
79393_51	AACCAGAAAAATCAGCCTCAACAAGCACATGCTTTCTCCTAGGATACCCTAAACCAAATATGTGGTTTAGGTATACCTTCCCATCCTTCACCATTGCTG
47465_75	CCCAGGTCGTACAAAGTTTAAGAAGCAGAGCGCTGGCATGAAGCATCGCAGCAAGGGCCGACGCCCCCATCAGGTTGACTGGATTACTTTTTCCTACAA
61059_140	TATCAGAAAAGCTTCTAGGAGAAGCTTCTTCATCCTTTGCATGGGATTTCGCATCTGCATTTCCATCATCATCAGATGACCTCGTAGAACCCTTCACAT
3646_88	AAAACAGTACAAATCAGAAGAAATTATTTAGTTTGCCCATAAAAAAAGTATCATCTTGAAACGTGCTGTCTTTTTTACATAAAATTAATGTTCTTACAC
46340_131	ATACACCAACAGATGCGATAGCTTGAGGTGGAAGTATATAATCTGGTGCAAGGGCTATGTCAACTGGTTGATCAACAATGGTAGCTCCCTGAAAAATCA
46352_70	GACCGGTGGATTGAAGCTTTTATAGTGGAAGTTTTACTATTCTTTGGCCCAAAACGGTGGAAAGTTACAGCTCCATTGAAGAGCTTCTGAAGGGGAACG
29947_86	AACCTATTCAGGCAAGAAGCTAGGCAATGTCTCAATGCCACCACCTCCTCCCCCTCCAACATTTTTGACTAAGAAGAATGGTACTTCCAAGAATGTATC
29954_53	AGGTCGGAAAATCCTGACTAGAATTATATCCAAGTGAAATTACTAAGACAAGTTTTCGTACTAGCCTGAGGAATGTACTTGATGGTTGTCATAACAACC
54034_8	TTCACCTTTGAGTAGTGGAGAACCAGTTCCCATATTTATTTATAGGGAAATTCTGATCACATGCATGCAAAAATTAATTAACTTCCTCGGTCCCTCAAC
3693_53	GAAGGCCTTACAAATTCAGGTTTATTGAAGTCCAAGGATAAGGCTAGTTCCATCCCATTTCTTACTTCACATTCCTTCGATAAATATTTTACCTAATTC
3694_6	TGCATTAACATCAGATATGGATAAATTATCAAAATATTGCCAATAAACTGAGGATCCACCATATTTATCTTTCTCGCCTTGTCATTCCTTTAAGTCGAG
47583_149	GCGAAACCACTCGTGGTCCAGATTCAGTCAGTATCTGGTCTTTATATTTATCTTTTACTTGTCCGGTTAGTTTCTTGCTTTGTCTCTATATGCTCGTAG
69704_131	TATTAATTTAGAATCTACTTTTATGCAATCTCTTACAGCAAAGTACATTGTGCATCAATTTTTTATTATAATCACTATATGCTTGCTCATAATATTGTT
40323_28	TGGCCACTGACGCAGAATTTTCTTCATCGCTAATTAAATGCAGAATCGGTCATTATGTGGTATTTGAAACTTGAGATCCACCATTATACATTCCACGAC
69705_26	TACAGATACTCGGTTTCATTTAAGATCACATGATGTTTACAAAATGAACAACTGAGATTGTAAATCAATCCATGTACAACATAACCGTGAGCTTCACAA
18889_95	CACAAGCTAGCAGTTCGCGAACAATGTTGTTCTCCTGGACATTCCAATCCATTTGGTGATTTGACTCCAGTTTCATTTACTCCACGGGCAAGAGGCACA
17203_22	ACTACATTTTGTAATTTTATCAAGGAGCAGATTAGTAAAATTGAGCACTGTCTCCATCAATGCCCCACTGCAGACAGTCACACTCTCCTCTGCATTCTG
18894_145	ATTTCTAGCTTTTATTCGCTCTTGTTTGGGCGATTCATACCATTCATACATAGTATTTTGATATAAGATTTCTTTATCTGAAAGAGGCATTTGAATGTA
63464_32	CCATGATTATATAACATTTCCATCAATCATAACACAAAATCGAGGAAGCCCAATTGACTGTATCGCCCTTCTCACTAAGATCAGACCTGAAACTCAGTA
38054_74	AGTTAGCTATCAGGCATATATACTCAGAATTTTCAGGTGAACGCCACACCTCAACTGAAAGGTTGATTTTACAGTGCAAAAGATGTATTGCCTCGTATA
49511_45	GTACTGCAGTTTCCTATGGAGGAAGGGATAGTCCCCGATAATTGATTACTATACAAGTAAAGTTTTACAAGATTGCTAGAGTTTCCAACACTCGATGGG
47694_24	TGGCTTTGCTTGTCAAGAGTATCTGATTTGCACGAGTCAAGTATGAAAATAAGCCCAGCCTTCAAGGAACTGCAGCAAAAAAGTCCATGTGGTTAAAAG
40363_29	TGAAAAAGATTAATGGCTATGCATTAAATTAGCTTAATAGAGAATGGAGCATTATGTCAAGTTGTATGTTAATCCTGCAGTAAAAAAGATGATGAAAAT
17265_139	AGCTTACTTGGAGTGTGTCACCAGAAGGATCAGTCAAGCAGCGAGGTTCATTAATTAACTCCCATGCAAAGATAGTTGGGTCATCCCTGTACTCAATCC
6430_135	CTTAAGATTATTCATTTTCATGTTAGTTGTAATATGTCTTATTTTCTTTAACATTATCAGGTTTTTGAGTTGGTAGGACTAACAGAACTCTATTATGCT
38080_41	GTTCTCAAGCGAGTGAAGCTAATGCTAAATTATACTACCAGCCAGCATATTTGGTTGGCCTAGAATCCAGCCTGTACTCACAACCTCTGCAGTTCTGAT
69754_26	AGAAATGTAGTAATTAAATATATGATCTCTTTCCCCCCCAAATTAAATTTAAAACCCATACTATCACAAAAAATGCATAACATATAACTTGTAATACGT
58261_86	CAGGAGTTTCCACATTTACTATTAGGACACTCCATGGGGAGCACACCTGTGAAGGTGTTCAAAACCTCCACCATCAGCAGGCATCTGTGGGTTGGGTTG
3752_131	GAAAGCCATACGTGAAAACAATTAAAATGATAAAATGTATTTACATTCCGCTAATATATTTGCTTCTGTTATCTACTTGGCTGCAATAAGCATTGTTTC
54119_110	AGGCTGAGATGAGAAGCAACGCATACCAGTCTGCATATGCTAGAGCAGATGAGGCGTCTAAAGCGCTTCGACAAGGGAAAACACAAGCCATGAAGCCAG
79690_93	TATCTTTTACTAAGAAGAAAACACCTGGAATTAATGTGGCTCGGGGGGACGGATTTCCCACCAAAGTTTACTTCAACGGGGAAGAATGCTCACTTCCTA
63536_141	ATTAAACAAAAGAAGTATCAACTTATCATTACTTTCTAGGGAAGCTGCGCTCCATCCAGTGCACGACTCCATCATTCACTTCGCTCAAAACAGCACTGA
21153_25	TTCGCCTCTGAAATTGTGATCGATGATCACCCGAAAGAAGAGCTTCTCTTCGTCGAAGAAATTGCAGCTTTGAAAGAGAAAGCAGCAAGTGGAGCAGAT
46504_140	TACCGAATTTTTCCGGTGGCGCTCTATCGCTTCCCGCCCCCGATGATTCGAAAGGAGACCGGCGTATGTCTATGATGAAGAGGAATCAAAATGGAGAAT
3777_88	ATTTATGGCAGATAGATGTGAACCCTGCTTAGTGAACAACACCAATATCAGCATTCCCCAATGGAATTCAAATGCCAAGAAAGTTACATACATTTCATG
33799_79	GATTCTCGATTCCCCAATATTTCGCTATCCCACTTTTGTAAGAGGTCTTTGCAAACTCTTTAACAGTATGCAGCACGAGAATTTCTTTCTGAAGCTTGT
33802_23	CGTCCTCGTCCATTGCAAATTGAAGCTTTTCTGGACAAACAGTACCAATTGTATGGTTGGCATTTTGCAGATCTTTAGATAGGTGGTCATATCGTTCGG
38181_83	CCCCACATATTCTGCCTCACGACGACGTCAATCTTGCTTTGTTAGACTTTCCTTTTTTTCTCTTATTTGCCTGATTACTTGTAAATCCTTTGCTTGCAA
38195_119	CTTGCATCTAGTGATGAGAGGGATAGAAAGAGCGTGGGCTTACTGATGTTGTGCAGCCAAATCGATTTGCACTTAAGGAGGAGCAAGTGTAGGAGATTC
38196_30	TACTGATGTTGTGCAGCCAAATCGATTTGCACTTAAGGAGGAGCAAGTGTAGGAGATTCCACAAAGTGCAAGTTTTGATCCCTATATTTTTGTTTGATC
58274_99	CAGCATTTACTTTCGCCACGATGATGGGCTTCTTTAATCCAGCCAGAACGGGGGCAGCTTTATCCAACTGCAATGAAACATTTGAGTTTGTCAATCTTT
15406_69	TCATGTCTATAGCGATACCATTCTTTCAACAAGTAACTGGAATCAATGTCATTGCATTCTATTCACCAATACTCTTCCGAACAATTGGTTTAGGCATTA
48018_19	TGCTAAAGTTCGGAAGAGGAAAATGTTTGCTGCAGGGTCAAAACAACATAGTGCTTATCGTTTTCCAGTTCTTTCTTCAGAGAATATTGTCAGGAATCA
18920_94	AAAATAAAAAAGTAAAGATAAGAACACACAGCTCCAGCTTCATAAGATGTAGCAGTTCATTCTAGTTAAGTTGGTACTTAACCTGGGGAAAGCAAATGG
61256_87	ATGCTGGGATCTCCTGAGTATACTCAGTGTTTGAATTAGACAGCAACCTCCTGCTGAAGCCTCCCAATTGCAAGTTTCCAAGAATCTGGGAAATGTCAG
3832_5	GAAGAAAACTTCGTTCTGAAACTCCAGATGGTCCAGCAGAACCTAAAAGTGGATCGGCTAACCCCGAGTCAGGAGAATTCATCAGATGTGGCCTGAATT
67022_147	TAACCCAGGTGATTTGCTAACAAATTGAAGGGGTCCTTGAACAGAAAGTAGCTCTTAGAACGTACTCGAATCACCAGCTCTCTCTCACCTCAATGGTGT
17490_30	TTGTATGGTTTGTCCTTCGCCCCATCCCTCCTCCTAAACTGGTAAATATATGAGTGCATTATGTACGTCATTCATCTGCAGTAACTGTATCATCTGGGA
74827_131	CCACAGCATGAGCCAAGTAACACAACTAATCCTCCACCGGATTCGTCTGGTGCTGTCAGTAAACCAAATGATAAGCAATCTCCTGCTGGTGAAAAATCT
24367_5	GGAGCCTCATTGGCAACCGAGTATTGGATTGGACCGTTGTTTCCTGCAGAACATACTACTGAAATGCCATGCTCCATAGCTCGAAAACTGCCAATGGCA
83433_118	GGTTCACACCATTGGCATTTGTCACGCAGCTTTGCTCATGCCTGGGAAAATTCTGTATTACTGTTACTCAGCAGCATTTGTGGCATGAGGTCTAATATC
46569_58	GAAAGGGATTCCTGAACTGTCCTACATATTAAAGGGAAGATAAATTTTTGGGTTCTGAAAGAATATGGGTACCTTAAATTTGCGAGTGCGTCTTGGGAA
46575_28	TCTCACGTCTATATCAAAACCTGCAGACCAGAACAAAAGAAAATTAAAAAACACACCATGAGATTTGCTCGGAAGTAATGCCGCTGCATCTCCTTCAAT
10494_20	TTACTCTGAGCTATGAAAACTTGTTTTTCTGCAGAAATGTTGTCACTTTTATTTAAACTTAATACTTGTCTGGTCCTTTACATGCAGTACGATATATAT
49844_64	CCATTAAGTGGCTTCATGATTTGACAGATTGGGGAAAGTCATCAAGTGATACCTTGGTTAGATATTGGAAACAGACATTGGCATCTTTGCTTGGTCTAA
49853_145	TTACCAAGTGACTATTCAAAGGGTAGCAATGTCTCTAGCTCTAAGCAAAGGATGAGTCAATCTGCTGCAATTGCTAGAGCCTGGCAAGATGCAGCCTTG
67125_24	AGTGCTGCTATAGTGATGCCTAGCAAGCACGCCCAAAACAATTTTGTCCTAGCAATATGAAAGAAGGCCCTGCAGAATTATATAAACGCGAAACTTAAG
43816_105	GCCTTTTCTTCATTTTGTGTGCAGTAAAATTTCATTGCAATGACAACGTCTCTTTAGTGAACATGAACTTAAGAGTTTAAGCATATTTGATTTCGACTA
57398_123	TACTTTTGTCTAACATTTAAGCAAAAAGGTTAGTTGTTTTGTAAGTAACACTTACCTTACTACTGTTTATTTTAAAACTTACTAAGAGTTAAAATTTTT
69871_130	TATGGTTTTACGACATTCAAATCATCTTTCCCCTGTGAACTTTCCACCATTAATTCACTATTTCCTTTACCATCCAAAGAATTCAAAAACCCTATCCAC
69873_48	ACTGCTTTTGTTTGTCCGAATCGAATCATACACCAACCATTTGTTAATGCATTGTACTTAGCATTTAATCAAGTTAACATAGAAGTGGAAATAGGATCT
30364_20	TGTTGCTGTAGTGGTGGTGATTGAGGGGTGATCTGCTGTGGCTGCACTGTAGGTGTTTGGTACTGCTGGCGTGGATTTTCTGGAGTTTGGCCAGGTGGG
43824_131	TTCTGTGGTAGATAATGAAAAACTGTCATTAGATAACTGTAACAGATGTGGTAGGAATCGGCATATAAAGTGTTTGCATGGCTTTTTCTTTTTCTCGAC
24373_33	GCAACCAACAGATCCCTGCAGGTAGTTCCCAACTTCAAAATCCAGTACCAGCAGATAATTTCCTGTATCAAAGTGTAGCAAAAGAAGATGATGCCCAGT
48157_112	CTGACATTGGACTTGGTTTTTCATTCACGAGAAATGAGAAAAAAAGAGGGAAAAAATTGCTGAACACTCGGTAAATGGGGAAGCCTTCTTCATTGTCAT
24378_117	ACATGGTCTCCAGGCTGAATCTCAATCACGCCTTCTCCAACACTTTCAACGACACTGCAATTCCAATAAAATAATGAATTCATATTATTTCTTCATTAG
54318_133	TTTTCAGTACCTCGCCGTTCAGCAGAAAAAACTTTCCCTGCTCTGGTACGTTAGACAATCCCATTCTTTCACATCGTACACCTTTGTCAATTCCTGCAT
17682_129	ATCGCAATAAGAAGCACATCTGCTTCAGACATCAAAAGCACCTTCTGTTCGTTCAGGTACAGCCAATGCTGGAAAGAGGCAGCCTGGCATGCAAGTTGC
54336_138	AGTACAGAGAGTTGAGCCAGGAGTTTTCTGATGTTGGGTTGATGACAGGCGATGTGACACTTTCACCCAACGCAAGTTGTTTGGTAATGACAACGGAAA
54343_80	TTATTCTGATTAGTTATGCTTGCAATGCATTGTGTAGATATGATTTAAAGCTAAAATTTCCTTGTTAAATGTTAAGGCTGAGGTTACCGAATATCATAA
49994_71	TGACATCTCCAATTGGTTTTTTACAGAATTCTCAGGATTCAAAGCTGCCATTCTGACAGGGCGTGTATCAGAAGGCTGCATTTCGATTTCCAATTCAGT
69903_6	CGGTGATCACCACGTACGAAGGAAAACACAACCATGATGTTCCTGCAGCGCGCGGTAGTGGGAGTTATACTATGAATAGACAACCTATTAGCTCAAACA
24384_50	ATCAAGAGTTCATTGCTGAAGTTGAGATGCTAATTCGATTACATCACCGCAACCTTGTAAAGTTAATTGGTATATGCATTGAACAACACACACGCTGCT
33899_85	TCTTGACCATTTTTTGGGCAGTTGTCTCTGGTAGAGATGGAGAGAGCCCTGCGGGTCAAAAAAAAAGGAAGTGGTGGATATTGAATGACAAATTATCAC
46680_32	TTCATTTCTTTGATAATTTCATATTTTATCTGCATTGAAGTAATGACAACCTAAATTGTAAAATTTGTATGTTTTTATGATCGTCTAAATTTATCATAT
48231_121	GAGAGATATATGGGACGTGCTGAGGACGATAGCTAGCGTTCACTTCCAATGTAACATCATACAAGACAGAACCCACATTATGGTGTCTAAGAGAAAAAT
10618_113	TGGACATTCACTAAATTTGAGGACACTAAATTCTCTTTCCTGTGCTAACGGATTCGGAATTAGAATGTAGAATTAGCCAGACAGAATCAGAGGACTACT
15607_12	GCATGTTTGTGAATGGACCATATGCACTTATAACAACTGCAGTTTCGGCTGACCTGGGAACACACAGCTCTTTAAGAGGAAATTCCAGGGCCCTAGCCA
63867_96	TTTCTTCGGGGTATTTTCCCATGATTTTCTTTGGTTCTGCGTTTTGTGTTTGTACCATTTCAGTTGCTGCTTGAATAGACACCATTTCAGCCACCACTT
18941_51	AGTGCAATCCTTTGTTTCAAATTCTCACAATTTTGTGCTTCTATTAGGTTGAGTACAACAGTACAACAATAGATGAAGTTAAGGTTTACCCCGTTCCTG
57489_48	ATTAATTAACTGATTTAATCCATTTGATGATTATAGTTCATCTTTTTGGTGTATTTTGGGTTTTAGGGGTATATTGGGCATTACACATTTATTAGATCA
54391_11	AAGTGATGAGGATTTCCATCTTACCCATGGGGTATAACTGCAGCTTCAATCCGTAGCTCCCCCACAAAAAACTCTTTTTGAGACCTTTCCGTTACTTTT
57490_20	GAATATGTCTAACATTTTTGCATGTTTACTGCAGACTCTGAAGCAATTCGAATCCGCAAAACTAAGCCCAATAGAAGCTGGTTGCTGTCGACCACCATC
58301_82	CAATTTCGTCAAAAAAATCATCAAGTTGTCCAATGATATTCTCAGTTCCAGCCCTTAAAATCCCAAAACAACCCTTCAAATTTTCAGCTCTTTCTTTAA
67390_64	GGTGTTATCTATCTCAAAAAATTCATAGTAATTGAAAGTAAACTTCTTGACGGCCATGATAGCATTGTAGAACTTTTTGTTTCTTATTGTCTCATATCA
80067_16	CAGCTGGTGGAATGTCTGTTACTTTTCTAGGTGAAAATGTGGTGCCTGGTGTGAAAATTGAGGATCAGATTACATTGGGAAAACAGTATATTTTGGTTG
58310_30	CTAATGAAATCTCAGTGTGAGGTGGTTTCTTGGTCAACTTTTGCCTAATCATCAAGAAAATAACAGCTGCCCCAAGGATCATTGATATGATTGGTGCCA
46718_6	GTTAATCACATCTTTTATGGTTCGAGTTATGAACTCTTTAAACTGCAGAGTTTTTGCTGACAAACAGTATTTTCAACTAGGGAACTATTGCACATGCTT
46720_96	CCCTGATAGTGGCCGAAGCAGCCCTGTCTTCACTACCAAAAGATACACCGTATGAGAGCTTCGAGATGAGGTCAATTTGCCTTCCTTCGTATTTCTTAC
83658_26	CAAAAGTTTGCCCCAAGGACGCTGGACACACTAGCTTTGTCTCCTATCCTGCTCAAAATTCTTCTTCTAAGCTGCAGAAAAGTAGCAAGAGTAAAATAT
21637_85	GACATTGATTCGACTGGTGAGCCTTTCATTTCCCGGCCACTGGGTCTGCTTTTACTGGACCCAGACACCTTCGAAGAGCTTGAATTTTCAGCAAAAGGA
17838_96	AAAACTGATTTGCCTTTGGAGTCCTCTTCTCTTTCTCCACATTCTCACTCCCACCCTGACTATCCTCAACTACCGACACGCTCAACTGATTCAACGGTT
21644_119	GACCATCCTGACGAAATTCCAGCAGGATAATTAAACCGGTTGGGTTGACCATCTGGAACAGAGGGAGAAGCTGAAGCAGGAACCGGATGGTAGAGGGCC
83688_83	TCAGTTTTCCCACTGTTCATAAGCAAGAAAGTCAAGAATCAGTCAATGGAATCTAAATAAGCAGGAACCACGAGGATTACATCTCTTCTACTCAAAGGA
48430_10	TGGGCTTTTTGGCTACAAATGTTCTTATTCTTCAATATCTGCAGCGATTTAATTCACGGGAGGGGGGTGCAGGAGGCAAAAATATAAATAGGTACCTTC
50127_52	CACTATCTGCTTGATTGCTTGTACATTAATATGTATTGTACAACGCTGAATGGTAAAGACAAATGAAGACCGTGTTTTATTGTTCAATATTACGTGTCA
61457_67	CCTCGTGGATGGACTTGTAGCCACCCCTCTCTAAGCATTGAGCGAGTTCGGCCTAAAAGAAAAAGAGAAAAACAGTAAATTATGTGATAGACCAAACAA
83709_95	AGTTAACTCGGTCCCTTTGGTGGGTTCTTCTCATATGTTACCATTTTAACTAACAAAGTGATTACATTTCGTATCTGAGCAAAATTCTGTTAATAATCC
24414_135	GGGGTGTGCGTAGAATTGAAAACTTGCAGAGCCCGATTCTCACATTTAGCTGTGAACTGATTATATCGAGAACATATGCAAGCAAAACAACATTTCTTT
54496_135	GAAACGGTCTACAGAAAATGATTGCGGTCGGGTATAACAACACTGTATATATCAATGTGGCCAATGTTCCGAGGGTTAAAAGATTGGATAATGAACCGG
15694_142	ATCAGTCCGGCCTTGTGCTGTAATGACGTTTTTCTGTTTATCCATAGGCCTTCTTGCATAAATCATGCAGTTCTGGAGAACTGCTGCTGCATTTCCGAA
24417_16	ATAATTTTTTGGATCAACACTGCATGCCCCCGCTGCAGTTAAGAGCACCAGCACCAGCGGTGAGGGGTCCTACCAAGGAAGAGGATTTGGCTGCTAAAC
17904_109	TATGCAGCTTCGTAGCGCCACAGGTTCCAACCTTTTCATCCATGCCAATTATTCTTTTTGACATTTCATACACAAACGAACACGGACATTGAAAAAGAG
63969_132	CGAACCTTACCAAAAAAAAAAAACACTACGACAGCCCGTACCCGTGCATAACCTGTCCTAGGCCTTCTCTTAATGGTCAAGACTTGATCCATTTAAAAC
46768_126	AGTAATCAACGACATTAATACACGTCTTGATGCGAGGAGTATTTCGATTATCCTACGCCATAGTGAATCAAAGCTAGTGTTTGTGGACTACCATCTTCA
63979_135	AATTGAGAGAGTTTAGTCGCTTAACATAATCAAATCAAATGAAGAGAAATCCATAAATAGAAACTAGCCAAGGTCAAATGATTAAGAAAATGTAATCCG
83773_112	TACATTGGACTTCCTGCCTCAAAGGCTGCTGCTGGAAATGGTTATGTTCTGAAACAGGTTCTGATAAATGAAGTTCTGCCATTTGCTAAAGGGTCTTCA
69994_149	ACTAAAAATTGACCGAAAGAGTGTTTCAGATCTAGCAATTGAAATAACCAGGACGAAGAAAAGAGGATGAGGCAGAGAGTGGTTAGTGTTCAACTGCAT
54571_79	GTGCATTTTTGCAATTCTTAAATGGGGTCACAACTGCTATGATTATTAGTCTGTCTCCCTCGCGGTGCATCGGACTTGCAGAGAATTTGAGCAGCCGCT
70012_66	CAGCAATGACATCAGCTGCTCTTCCCGTAACTGGTCCTTGCTGAAGAACATGGGTGTGCGCAACAACCGCAATAAAACCATCTATGTGACACCCCATAT
6817_13	CACTTGTTTTGTTTACCTTTTACCAACATCATTTCCTTTTCTCTTGATATGTTACTATTGATCCCATCCATTAACTTCGTACCAGATTGGTGAAAACCT
58335_88	CAGCGAGTTAATGATTCCTCTGGACAATGTTTCTGTCTCAACTCTAAAGTTGAGACAGCGATTGTTGGAAGAAGGTGTAAGTGAATCTGCCATTCAGGA
58337_38	AGAGCAGAGAGGATCGAATAGCATGGATGGAAGCACTACAGGCCGTGAAGGATATGTTTCCGAGAATTTCCAACAGCGAGTTAATGATTCCTCTGGACA
67716_145	GGAGAGAAAAGGCGGAGATGTCGAAAAACGCGCGCCATGGGCGGCGTATGTCGTAATAAGATCGGGCGCGAGAGATTAAGGAAGGTGAAGCTGGTGGGA
18966_43	CTGGCAAGAAGATGACTTGAGGTGAATATAGAAAGGTCAATAGCCAAATGGAGAAGATGAATTGTTAGGCTAGGAATATTGAATAGCTGGATCTTGATT
57650_39	AAGCACAGTTGATCAATTCTACCTGATTCAGTTCCGAGCCAACAGCATCCGCTAATGTTCCAATAGCATCATATACAATCCTGATGTTCCGTCTCTGTA
50153_18	GGTGCTGTTTTACCCAATTAAGTCATTGTATGTGTGTGTTCAACAGAAAATGAATATCTTAAGCTGCAGGCTGAATTGTAATGCTGAATGTCGCTGCCA
83817_39	CTCGGCGTATTTTGCTCAGAACTTTTGCATCAACAACTGCATACTGCTTGTTAATCTGAGTCATTGCTTTCTCCGCAAATGCATCGATCTTGTCGTCGT
40713_42	AAAATAAAATTTCAAACCATAATACCGAGACTCGTAAAACCACACTTACCGTCCTTTCGACCAAATGCATTCTTACACCCTTCACATCTGCAGTTAACG
18987_123	TTTTCACGACATAGGAATGTGAAAAAGAATAGCAGAGTCCTCATCTAGATTCTAATTAATAATATGAAATATTGAATTTGTAACTCCAAAAGTTTGCCA
10794_84	TTTAATATGATGCAATTTAGGTGAAAGGGTGTCCCTCCGTTCACCTGTAATAAAACTATCCTGGAACTGTGTAAGCCATGTATTAGCCTTATGGAGGCA
30828_25	AAGTGGACTCTTGAATATTATTTGATGATTTGTCAGCGTCAATGCTTCAAAAGAAGTATAACATGAACTCAGATCCCACTTTATACAATATCAATGTAT
38587_83	GTGGTTATGCTAAAGAAGGCATTGCTAGATGCACCTTTGAGGATAAAATAAAAATGGGTGACATTGTGTTTCTGCGTGCTTGGACTCAAGTTGAAGTAC
83837_117	TCTTTCCTTTCAACATTCCTAGCAAATGATCCAGCACCTGACCTCCTCCATCTCTCAAACCAGAATGCATGTACTCATTAGTTATCCATGGCCTAATTC
58345_35	AACAGTGTAATAGGTCTCTTTGGTGGTATTTGGTAGTTCAAGGAGAGCCATAAAGGGTCATGAAATCGCTATCCTTGTTTCTGCAGTGTTGTAAAAATG
75597_49	GATCAAGATGCGAAGATTAGCGGGATAGGTGTGATTTGGGAAATTGGGGGCGCCGGAAAACTATGTAATTGGCTGATATCATTGACACTGCATTTGACC
27409_81	TCATATTTCTGGCTACTCACAAAATATTTGCCCTCCACCTTCTGCTTTCTTAGGGCCAAAATGTGCCCTTTGGGATTGTCCCAGACCTGCACAAGGGTC
30859_60	GGGCCAACAGTCTTGTACATGATAGGCCTGACCCAATCGAAGCCAAATCTAGTTGAGTTAATGTTTACACCAAGTCCCATGTTTTAAAATCAAATTTCA
75647_29	TCTTCACATGGCATTCACGCTGCAGAAGTTCGACTGCTAGCACATCAGATGGTGCCGTGGCCATAGAGATGATGTATGCTCCAAAACAATCTTCTGGGA
24438_57	GATATATCTAGACACAAACACCACCCAGTCAAACATGGTTCAATGGACACACCTCAGAGTCCACAAAATATAGACAATCTTCTGAAGCATCATAAAAAG
44047_24	AGCCTGTTCCACTTCCCGGCCAGCCTCCCAAATACTCGGGTGCTATTGATGCTGTGAAACAAACAATAGCTGCAGAAGGCCCCAGGGGTTTGTACAAAG
58348_101	ATAATCAGTTGAAGCTAGAAAACTAGCTATGTGTGTCTAAATGTTCAAAGTATCGCACCTTTTACAGTCAGTTTTCACCCTTCCCTCACTTGAACTTGT
44051_14	TTTCAGGTGTTCGATGGTCATGGTGGCATTGATGCTGCAGTATTCACTCGAAAGAACATCCTCGAGTTTATTCTCGAGGATTCCCAGTTCTCGGCTGGG
75681_13	CCCCCATTCACCTAGAGCAAAAGAAGCACTAAGTTAAAATAGAAAAGGATGAGGTTACTGATCCTAACTTGTCTATATAGTTAGCTTGCTTTTTTAATG
38645_34	CAAATCCTCCACAGAGGAGGTGAGCATTTGGGGATGGCCATTGCAAACCGCTGGATTGCTCACAGCAGAATTCTCTTCAAGATCATTCACAGTTATATC
38650_131	CACCAGATCACAACCTCTAGGAAACTCATGGGACACATTTTCTTTCCTTACTCTCCGACAATAGTATTATTATCTACTTGACCTCGTAGAAACAAAGCC
64093_59	TTCCACTTTAAGGGTGTGGGGGTGTCAAGGCCCACTCTTAGACCTCTTCAAAGTTGAGAGATTTTTTATCTTTTTCATTTATTGTTGTGCCTAATATCA
24453_66	TAATTGCAAGTTAAAGAAAGCTTTCTATTAAAAATGCAGGAATATAAGTTAAACACGCATCGACGTGTAGTTGTATTCGAAATATAAGGATATCTTGAA
70100_122	CGTCCACATTGGTAATGCCGCGGATTCTTTGCAGTTTAGTTCTGGCTTCGTCGCGGTTGCCACGTTCGATCATAGAGTTTGGCGTCTCGGGAAGGACTA
54670_17	CAAGAAAATGAATTCTGCTACATGTATGGAATTTTTGTACAAATAGGTTAATAGATGTATGTCGATCTATTTGCACAAAATCACGTGTACAAGCAGAAT
54672_29	AATTTTTAGTAATAAACCGTCAATGGGGAACCTCATAAACCAGTTTTTTGTTTCCACGCCACAAAGATTCCATGCTGCAGCGTTGTGTCTCAATTAACA
16028_130	AACACTGGTTAGAATATTCGAAAGAAAAAAGAAGAAAAGGCAATGCAACGTTCATGGAATTCCAGTAGAAGGGCACCTGCATGTGCTGTAGACAAGAGA
54676_124	GGAAGCAACTAATGCAGATTCTGTGGGCAGCAATGTTCAAGTACCACACGAATACACTTGCTAAATTTTTGCCGATATTGTAGATTTATGCTGTTGGTC
70151_110	ATAGCGTGGAAGCAACAAACTGCTCAGATTGGTGTGAGGTCAGTGTCTTAGTATCTCTGTCTCTATTACAGTGATAAACTAATCAACTGTTGAAGCAAT
19433_27	ATATCGAAAATGTGATTGACAAGTATTACACAGGTAAAAATCTGGAGTTCTCACCAAAAATCACAAGAAACTCTGCAGGTTAACGAGGTGCCCACCATA
70179_44	TTCCGGATCCCTGCATTTCTTCCCCGCCCGAAACCACGATACCCGGATAAGAACTCGGTATTGCAGCAGCAGCATTTCGGGTTGCATAATACACTGTTT
38695_141	AGCAAGAAAAGGAAATAGCTGCTTTGAAGAACAAGTGATTGAAGATTTCTGGTGATTCTGATAATTAACCTAGATGAACTTCCAATTCTTCCTTCTTTT
70197_28	TTGATTTTGTCATGTGTATTAGACACTAGTTTTTCTTTTTCACTATCCCGTGTGCTGATGTTCAGTATCTCCACTGCAGGCATTTTTTTTTTGGTGGTG
8141_95	ATGAACAAATGGTAAGAAATATGAACAATCCAGTAAGAGCAATCACCACTCCACAATTAACCAAACATTTCAAAGTTGAAAGTTCACCTTCTGTTCCTT
16056_121	TAAATATCATGAATTAAACATTATAGAGCACTCTAAATAGCTCCTAGGATTATATTGGAACCGAGAACTCCAAATAGCTGGTCCTGTATAACCATCTCA
16059_134	GATGGAAAACAATCATGAAAGTTGTAATGTTATTACCGAAGAGGTAACAGAAATAAAGTAGTAGTTAGAAACCATACCTCCTGTTTAAAGTTAAAAAGC
8146_15	TGACCCATTTGAACTTTTTCTCGTAATTCAATTCTGCAGACAAATTTACCCTCTTATAAACCGTTGGCACTTGGCAGTAATTATCAGGTTAGTCAATGT
34243_15	ACCAATTAATCTAAAAAGTCATGAGTTATGACACATGTGCAATCCACCCCATATCTAAGTAGATCTGAGAATTTACCTCGAGCTTAGTTTTAAAGCATG
57700_15	AGAAGATACTTACTTGAACAATAAAGAAGGCGGACCATCCTACAATACACGAAATCAACATGATCGTGCCACTAACCCAATGTTCATGATCGGCCGAGT
57704_99	GGTCGCTTCACTCTTTTCCGTCGACCCCATTTCTCTCCTCCTTTCAAATTCCATTGACATCTCGTACCCCGATGTTGAAAACCACATACTCCCATCTCA
8159_90	TGGATGAACTTCACTCAAAGGCAGTTGCATCCACTTTTGACAAGTGGGTATCAATAGATGACTACCTTAACGGGTATCTAATGGAGAGGAAAAATAGAT
44145_139	AGAAAAAACCTCAAATCACACGCCGTCCGGATTGCCTAGCCAAGATACGCGTAGATTCATCTCTTTGCCAGATTCATTAGCTCAGAAAGCTTAAAGAAA
38725_127	TGCAAATGCTGCCATTTGCTTTCCAGTGCTGCCCTGCTGACACTGATGAGTTGATATCATCTAGGCAATAGTGTAAATAAAGCTATAAACCAAGAAACG
38728_13	TTTCAATACACAAAGGAGTATGTCAAATTCCTAGACTGCAGTTTAAGCTTATAAATATTAAAAAATCAGCTGAGTCCAGTGGCAGTACTTGTGCTTTCT
54738_45	ACTAAAGCTCGACATTCCCTTTTTTCCTTTATCTTCCCTATTTTTTTCCTCCCTCTTCTTCTTCTTCACATTACAATTCTCTAACCCAAATGATCAGAA
54741_60	CCTTGGAGCCGCCGCCGACTGAGCCGGTGCTGCTCCGCCGTATGCTAGACCCCGTTGATTGCACCTTCGACTTAAAAGAAGAAGAAGATTTGGAACTAT
78049_77	TGAACAACAATGTAACTTTACGACAGAGAGAAGTCAGTCGACCTGATACCTTTTTTCTCAGTGAAAAAGAGTATCGCACTTATGGACTCAGAGGTCCCC
19526_26	AAGAGAACGAAATGAAGCGAAGTGATCATCAATCCTGGAGATGCAGAATGTATGCATCTCAAATTCCTTGATGAATTTCCAAACAAAAACAATTCCAAA
80590_6	GTCTTGTCATGATTTCACCAAGTATGCATGCAACTGACCAGATATCAATCGCTGCAGTGTACTCAGAACAATTTAGGAGCAGTTCTGGTGCTCGATACC
16126_9	TCGGGGGTTTGTCTGCTCCCCTTCTCGAATACTCTCTCCATCTTCGAGCAGCAGCTGCAGCTCGTCGCGCCCTCTCTTTATTTTCTTCCTCTGCAACTA
27661_93	TTCCACAACGTCTCTGCCATTAGTGTAAGTTCAAAACAGCTTTGTTAGACAACATACAATAAACATCCAAACAAATAATCAAAAACCTATGGTAGGATA
46859_84	CACTGAAGAAACTGCTAAGGCAATACATACCAGAGAGGTATGTCTATATGAACTTAAACATGACAAGAAGTTCGGGAAAATTATAGCATGTAATCGACT
40873_35	CGGGCATTCGTGCTACCAGAGTCAAAACTGCACCTGTTCATGCTTCAGCGAACTGGTATACAGAGAATGTTTTGCCTGTCCTGCAGAGGTGGGTTCATT
19581_92	TCCACCAAGCTTCACTACCTCCAGTAAATCAAGTACTCCGCAGAAAACTGGAACCGCAATAAACTAGCGCCTCCAAACTTTCTAGGTTTACCGGCAACA
24715_123	TACTGTAATCACTTTCCCTTCATGGCTTGATGACCTTGCATTCCTGTGCTTTTGACTACAAGGATACTGTATAAACTATAATATTATATGGTATTACGC
46865_80	CAGCAGAGCACCATCGTGTTCCCCACTGGTAATCCAATACCTAGTGTTAAACCTCTGACATTCTATACATCTGGCACTTTCGTGGTTCATGTTCAACAT
16162_41	GGCCTGTCTGCAGAATTGCTCATGTGGTGCTGCCTTTTTCAGTTATCAAAACATTACGGATGATGGTTATTGTTTTTTGCCAGTCAAGATGCTATCTAT
80621_135	CAGTTGAAGGACCATATGGACCTGCTGCTACAAATTTTCTCAGGTAAGTTTACTTGCAAACTGCATAATAACAGTTCTTCCTAATGACTTGGGTTTTCA
24747_5	TAAAGTGACTTCAATCTCTCCAGACTTCAATTATCTGTTCAAGAACACTGCTGCAGAATCATGGTTTAATCAGTTGATGAAAGGCAATGTGAATCCTGG
12021_76	GAAGCAACAAAACTTCAAGAGAATCCGAGCATCGATGAAATGGCAAACAGTATTACTGAAGAAGCATTGGACAAAATGCAGTTTCTCCATGCATCCATA
80631_57	GCCATCCATATGCCATATACATCTTCTCGTAGGAATTTCAATGCGTATACATACTAATTGGTGAAGCAATTGAATTATCAAAAAATCAGTGTGATGCCA
50345_75	CAAAGAAAATGGTTTACACATATACACCCACGTACTACACATCACTGCAAGACTCCATAACCTCTCTGTGCAAGAGCATCATTCCATTTTCCTTCAAGA
38782_103	ACATGTGATTATGTATGTGGTTTGCATTTCTCAGTGTTGTGGAAATCATTGATGAAATTCTCGTTGCAGTATTTATGGAGAAGAGTTCTAGTGTAGAAT
54801_134	AATCCCTTTACTAATTGGAAGGCCTGAACTGGTATTGATTGACCCATACGAATTATGCAAATGAGGAATTTATCTACACCTGATCATAATGGGTTGTGT
512_23	AAATGATTACTACCTTTAATGCTCCCTGCAGTGAGCTCGCAACCTCCTCGATGATATATTCATAATGTTGGATTCCTTGAAGACCAGAAGCGTGAGATA
54810_132	AATATAGGCCAGACAACTGTCAAACTATTACTAACGGCACTGGCGAAAATTTCACAGAAGAAAAAGATTGAGAGAGGATATCTCTATATCGGCAGTCTT
12039_10	AGCTATGTGATATTAACTTTTTTTTCTTTATCACATGGCGATCATTAATTGGTGTTGCTATCACCTGAACTTTAGGGATTGCAGTCGAGACAATACTAG
12041_75	CCATAGCCAGAAGTTTGAACATCGAAACCCTCCTCCTACCACAAAACAAAAAGGCAACATATGTATGAAAATTTCTATTTCCAAAAATCCAGACGAATT
27752_100	AATGAATACCAGGTTGTTCATCAAGTTTTTGCCGCTATCATAAACAATCAGCCTCCTAAAACGGGTTTTTGCTATTTGCACTGTCTTGGTCGGAAATTG
529_6	ATCATGTTTTTCAGCAAGGACCAATTACTGGAAGGGCAGCTGATGTTATAGCTGCAGCAAATACTGCTGCTGAGGTTGCTTTGAGGCTGGTCGGCTGGG
78239_140	TGGCATTAGACAATGCATACTCCATTTCTGAAAGCCTCTTCATGGTATTCTCCTCCAAAGATTGCTTCTCCTTCTTAAATTTTTCCATCTCTTCTTTCT
48725_112	TAACATTTCTAAAGAATACAATGTTAACCGATATGCCATTGGTGTTGGATTGGGAGATTGGTTCCAGAAATTGCACAAAAGTACAAAATTCCACTGATT
68009_140	GTAAAACGTACCTATAAAAGATGTTTGATAGGGTCGTCTATAGAGATCTTGACTCTATTGTAGTATCTTTAGACGAACTTATGTTGGTGGAAATTATCA
68010_55	CAATCACCGCCACAACATGTAAACTCCATTAATTTTGGATGCTAAAAAATAACCAAACTGGAAGCTGACCTGTGCTAGACGGAACCACCAAAAGCAGCA
46904_9	ACGATTAGTTATTTCCTATTTTGGTGAATTTAAGAAGAATGATCAAGACAGATGGACTTGGAGTGGAAAAGAAACGAAATCTCTTGTTGTTTCAAGAAA
50400_12	GAAGATAAATTATTTCAGCCATATGGAGTCTAACAGCTGCAGATTATGTATAGTATAACGAGGCATTCAGAAAAGGCCTTGTGCTCTGTTCTTTCTGCT
38798_15	CATTTTCAATTTAGTGACCTAATTTTGATGGCTAGATCAGGTAATATGATTTTTTCTTCAACTCGTTGCAGATACCTGTTAGTGCAAGTGATTCTGAAC
38799_135	AAGCTGACCACATCACTACAGCATCAGTATCAGGTGCTGTTGCTAATCAACTTGGAACTTCCTCGAGCAATTGGTATATCTTTGATCTTTGTTTCAAGT
12090_123	AAGACTTGTTGTATTGATCCGGATTCTTGTTAAAAGTGGTAAGGTGAGCTCTGGCCTACCTCATTAGCGACATGCCATAAATGGTTTAGTCCATGTTAT
19665_107	TTTTTTAAAGGAAATATGGGAAGGAAAGTAGAGATAAATGATTTCACTTCAGCTCTTAGTTCTTAGGCTCGATTTATATCGAGCTCTTCTTGCAAGGCC
80686_34	CTGTGAAATTTGGAAGATCAAAGGAGTCATCAATAAACAAAAATGCTACGAGTACAAAACAGGTAAGAAAAATAAGAGTACAGAGAAATACTTACAGGG
24937_111	ATTAAACTCGTCGTCCACATTGACAGTACCGCGGATTCTTATCAGTTTATCTCTGGCTTCTTTTTGGTTGCCACGTTCGATCATGGAGTTTGGTGTCTC
54860_85	AAAAATTACCGCAATTTCAGATACATCTTCAACACTACAAGAAATATATTACACTGCCTTAGTTACCTCAGTGGAGGGAGCACTTTGCAAAACCTGCCT
38828_53	GTGCCGGGTGAGAGACACTGGCGGACCCCACATGTTTGAAAAATAAGAATAAAAAATTCACCTCATGCCAATGCTGTGTCTTCCCTGTAAACACATCAC
54874_12	ATCATCGGGCGATATATTATGTTCAGGTATCGATTCCACCCTGTCCATATTTCCTTTCTGCAGTGACCTACGCGACCTGTCTTCATAAGAATCCATAAC
16332_8	TTTGGTAGGAAAACAACACAGGGACTCATTTCCAAAGAAGGCCACTTGGCGAGCTGCAGAAATTCTTCAGTTGGTGGATGCAGATATTTGTAGACCAAT
40963_32	CTGATGCATTTAGAATTTCAAAGTAGAAAACAGAGAAGTTCAACGCCAAACCCAATCGTATAGGATGCGTAGGAGAAAGATCAACAATTGCAATATCCT
16347_44	AGACCTGCGGCGCTTATCACGAACCCGGTAATTATAAGAGAGGTTTTGTCGAAAAGTTATATTTTTCAAAAGCCGCCTTCTCATCCGATAGCTAAAATG
27860_83	GCTTGGAACTGGCTTGAGCGTTGGTCATTCTCCCATTTCTGGGAACCACGCACACACATAGGGAAAACTGCTGATGCAAAATCTCAACGAAAGAAGTCT
27862_15	CAGTGGCTTCTGAGAAGGAAACTGAGAAGCAACATCAGAGTCCTAAAGATGTATCGAGTTCTGCAGCTCCAAATGTTTATAAACAGGAGATTGTTAATT
58614_111	CTTTATTTGTTTTAGATTATATGCTGAAAATGGGTTTTGAAGTAAGTGAGTATATTTTCCTTTCTTTGGTAAAGAAACTTTGCCAAGATAATTCTTCTC
50473_20	GTAATGATGGCAAGGATGTTAAGTCGGTAGGAGGTCCACTTGGAAGAGGAAGTTGTGCAACTACCTGATCTGACACACCCTCAGCCCCTAGAAAACTTG
8360_87	TACCCGTTTCCAGAATAAGCCTTGTAGCCCTAAGCACTCTACTTCAAGAAGGCTCATTTGAGAAATAGATTACGTTACAACTGAAACTAATAAATGTCA
34526_77	CCTTTTAAAGGTAGAGGAGGCAATAGCCATATCAATGGCCCAACAGCGATGCCCAAGTGCAGTAAAATCTAATGGTATGAAATGGAAAATGCTCATTTA
19736_113	TCACAAAACAAGGGTCCACAAATTTTTCTAAGCGGAATGTTTTGGGCTTCTCCGTGACCAGCCCAACTTGATTGACACCGCTAATTCGCATCCAATGAA
80749_107	TGTTGGCAAAAGGTGATCAGTTTTCAGCTGTCACTGATAGTGAGGAGCCTCCTCTATACTTCAAGTGGTGGTATGTGGTGCGGATTATTCAGTGGCAAC
48744_51	TCGCCCCATTCACAATGAAGACCCTGGCAAATGTAGTTCCTAAACCTCGACAAAGAACGCTGGAGTCTCTCACACTTCTCTTGAAGCTTTCACTAATGC
634_129	ATTAGAACAAGATGAAGTATGTGTTGATAATAATGAGTGAGTGACAAAATTATCTATATGTGAAAAAAGTTGCACGATTTCTGGTGGTTGAATGAGTGT
19753_96	GACTTTCCCTCTCTCATTGTGAATTGGCAAAATATCGGACCTAAAAACTTATGAAACAGGTCGCCAGTGAACAATATTAGCTACTTTCCCCCTTCTTCC
16393_103	CTTTCATGCTACTTCCAATAGCCAAAACACCAGGTGATTGAAGCTGCAAGCAGACACCCTTTTACATTCGGTAACTACTAAAAGGAAAATTTCATACTG
80780_124	GTTAAGGAAAGAGCAGGCCCGGACACCCCATATAGCACAGGCAGCCAAGCAAACACTGTATTCACCATACATCAACACATGGCCCCGCATAAAGAATGA
61886_53	ACATCAATACTTTGTTCTTATTTCCTGTGTTTTACTGAAAAGGAAAAAAATTTGCAGGAGGCAAAATATTGAACAGCAGAGAAAATCCCTGCCAATTGC
16410_25	AATTGCTTGTTGAGCTTGCTACGCTGCAGACTTCATTTTTAACCCTCGATGATGCAATAAAGACCACAAATCGTAGGGTCAATGCCCTGGAGAATGTTG
44337_18	CGGTGGGTGGCAGCACACGAAAGACGAAGAAATCGTCGTCGTCGTCGTCATCAAAGAAGCTTCCTGCAGATCTAAGCTTTTCTCAGTCTTCTGATCAAA
68128_10	ATGTGTTTTGGGGATTGGTTGGAACATTGCCTTTATTGCTGCAGTTCCTTGTTGACACTGTGATGGGTAACTACAGGATGCTCTTTATCTCCAGCATTT
58674_51	CAGAGTCGGCCGCAAGGTGCCAGGAAGTATCAAAGAAGGAGAAGTCGACGCTGATGAAGTTTCAGTTACGGGAGAAGCAAAAGACTCTCCTTCAGGAGG
58685_34	ATAATGATGCATGGCTGCAGCTATATATGGCAAGCAATCTGTATAAACCTAGTCCATGAATTCTTAAGTCACTTCCCTGCAACATTCTATGAGAACGAA
48770_26	CCAATGTTTCCCAGGGTCAGGACATAGAATGGCCAACGAGTGCAAACACCAAAAATGGGAGCTTGACTGCAAGATCTACCCATCCAGCAATAAAATATT
24090_38	TATACAATAATGATCAAATTGAACGAATTTGGTGCATACCAGTAAGTTCTGGGGACCATCAGCCAACCACTGTCGACAAACCACCTCTATATCAGAAAT
80845_104	TACCTACGTGCTAGCCGTGCATTGGTAACAGAAGTACTTCCCGAGTATCGAATATGCTACAAAACTGAGGCTGAATTGCACCATCCATTCGAACAGTAT
50559_26	AAGTTCAAGCAGCTATTTTAAAAGATGGTACATTGCTTAGGCATCGTGTGCAAGTTCCCTGCTATGCCAACAGATCAAAACCCGTCAACGCTGTATATG
50560_80	AGAAAATTAATGCCAGAAGATGGAATATGAGTTCCTGCTGAACTGTTACACTGGCTACCTGAAAGTTCAAGCAGCTATTTTAAAAGATGGTACATTGCT
8451_29	AATTATGACATGCCTGATTCTGCAGACACTTACCTGCACCGGGTATATTCTTTTCTATTTCTCTCAGTTTCAATGGTGTTCTATGTAAATATGAGAAAA
24103_105	GCTGCACAATTTCAACTTCATACTCTTCATATTTTTCCTCTCCTGATTCGGAGGTCTCCTCGGTCTCTGTTTCAGAAGCTTTAACAATCAAACAGCTCG
19838_111	CCCACGCCATCGCAGGAATGTTAGGCGGGATACTCACCGGAATCTTCGCGGAGCCAAAACTCAGTCGCATATTTTACCTAGTGGAGAACTGGCAGCACT
41133_67	TACTGCATGATTCCTCACTGAAGAAAAAGTTGTGCTCTTCAATTTTCACAAGCTGTGGCATATATGCTTTGTGGACATCTTTAAGAATACTTGCTTTAG
8477_7	TGTGCTGTGTTCATGGGGATTGTGCCCATGGGAACAGTTGTATCAGTTTCCTCTGCAGGCTCCAAGATTGTTGAAACAGGTTGATCAGGTAAAGCAGCA
41185_84	ATAAAGAATGAATATTCTTTACAATTTACAAATTTAGTTTCAGAAGTGTGCTGACAACTTCTAATAGAATCTAAGTTACGAACGGAATACGACTAGGTA
44424_99	AAGATTGCTTCCAGCTTTATAGGGGACATAGAAGAAGTCGAAAAGCCTGTTAGTTTCGACATGAAGCGATTCGCTGAAACTGTTAGAACTCTTTTCAGA
80861_142	ATTGATAAAAATAATGACAGATCAGACGGGTGATAGTGACTCCTGCTGCTTCCACAGGACAGCACCCCGCGGGAGGCACGGGAGCTTTCTCCCCTACCC
28013_88	ATTGTCAGAGATATTGGACTGCTGGTGGGACCATGAGGAATGTTCCGGTCGGTGCTGGTCGACGCAAGAACAAGAATGCAGCTTCTCACTTCCGTCATC
41195_42	TGTTTCTGACGGTGGGATACACTTGGTTCTGCTCCATTTCAATCATCAGTCTTGTCCCTGCCGACATTTGGACGGTAAATTCAGATTCTGCAGCTAAAA
28014_130	GATTTTGAGTTATCCAAGAAGAAACCGGCCTTCACAGAGAAGATGGTTGGTGGAAGCGTGTGTAAAGGAGATATAGAGATGGTTCTAAGAAGTGTGGGA
44445_63	GATATGGTGCCGTAAAGTAGGTTTCGTGCCCTTGCATGCCTGTTTTCTTGATTTTTTGACATCTCCAGTTTAATTGGGGTGCAGAAAACCTAACTTACT
827_74	TCTAAATGGTGACTTATAATGCAGAGACTGTTTTCTTGTGCACATAATGCACTTTCTGGCATTCAAATTTGAGTTGTCATTTCTCCAAGGTGATTAGAG
55035_23	GAAACAGCTGAGAAAAGCATAAGCACTGCAGGCACAGCGAAACCAACTTTCCATCCCATGTTGTCTTGAATATAGACAACACAAGTTACTGCTATTAGG
34692_121	CCTTAACATACAAGACAAATAAGTCAAGTAAGTTACTGCTTGAAGATGGGAATACCACTGTTGGAGAAATGTTCATCAGCCATAGCAAATAGCAAAATA
71001_53	CAAATACAAGCAAGCCCGAGCTGGCTAATCCCGAACATTCAGCAGAACCCATTAAGGTGACAGGGCGGCCAGTGCCTGTCGGAGCTGTAAACCCTGCAA
46964_49	GCTCCTCATCAATATCTAATTCTTGTACATCGTACGTGTCGACCATGCCAGAATCTTTCATGACCCGGCCTTCTAGCCCGACTCGAGTCAAAATCTGCA
46965_58	TGGTAGCATAAAGGGACAATCCATTTCTGTATCACCTTCTTCCGGCTGAGCTTCAAGACTAGCATATGTACAATACAGAAGATGCAATACTTTATTTGT
885_119	TAATTTAGGATGCAGGTTTTGCATTTCATCTTTGGAATCAAGACAAAGAGAAGTCTTATATCCATGCTATCTTCCAATTCTTGCATAAGTTGTCTTGTT
76286_52	TCGGAGACTAAAGGGTTGCTTTGTTTGGCGAAGCTTGTTGAAACCGAGTGCGGGGAATTGCAGCGTAATTGTTTGATGACAATAATGGAGATAGCAGCT
39035_111	CTACGGAGAGAAGGAAGTGACTCGGCACAATCAGCTGTGCAGGTCCCCGCGGTTAACCAGGTTAATTTACCTACTAAAGTTAGGAGCAGGCGTAAGATG
80909_40	TACTGACTTCAACAGGTTCTCCAGGGCGAAAATAATCGACATTTCTTTCTTTGTTAGGCTTCACTTTAGTTTCAGTTGAAACTTCCTGCAGTAGAAGTT
80911_72	AAACCAAGCATCGTCAAAACCATCTTCGTCATTATTGACTTCTATCGGTGCTCCTGGGCTAAAATTATTGTCAATTGTCCTTTTGTTAGACTTCACTTT
16570_24	GTTCTCAATTTGGGTTCACTGGATCTGCAGAATTGATGGAGAAAAGAAGATTGATTGATTGCAAAAGTTTCACAGAGAGAGAGAGAGAGAGATGCCATT
918_39	AAGATGATGGGACAGATGTAAAAGAAGGAACTGTGAGTACAAATGGCTATTTTAGGCTCATGGAGAACCCGTCCACCGATAAGGCTGCAGAAATGGTTG
16575_18	GCTCATGTTCAACTAGCATGGCAGCTAACTTCCTGCGGCCATTCTTATCAGCATGAGCAGCAACTGCAGCATAAGATATGCCTTTACATATCTTCAGCT
16577_11	AGTGCAGTATCTTCTTCTCCAATGCTTAGAAAGAGAGGGATCTGATGTATGAACAAACTTATTATGCAATAAGATTCTCAAAAGACGGCCACTAGCTTT
25185_84	AATCAAGCAAGAAGGGAAAAGAGGGCGAGTGTCACGAGTGATTACGGAGAGAAAATGAGTTTTGCGTACAAAAGACTCCTCGGAGAGGTTGGGGTCTGT
78713_90	GATAATGAATTGGGAAGACTTTGGGCTTGCATACAAGAAGAGCGCTTGCGTTTCGTGGAGGCTGAAACTGCCTTTCAAACTTTGCAGCACTTGCATGCT
64718_9	ATGCAGCTCAGCCATCACTCGATTCGTTGATTGCTGAAGCTGCAGCATACGGTGCTGAGGATGAAAATCAATCTCTCGAAGTGAAGGCTCAGAAAGCAC
24130_96	CAGTAGCTGGGGAAGGTAGAGAACTGTGACTGGATATAAACCCAACCCCCACATCATCTGAAAGTCCGACAAGGTGTTCCGATGGTTCGGAGTTTTGCT
19939_4	GCAAGTCACTATTATTGTCCTCTTCATTATAGATCTCCAAATCAGGATCGCATATGGTCATTCCACAGTCCATGAGTTCCAGACGAGGCAGTTGAGCAG
28088_43	TTCTCCTTAATCTTCTCCAACGGCAGACCAAATGCACGCAATGAAGATAGGGAATTCAGACGGCGGTCTGAACCATTTCTTCGGCCAGCTGCAGTTGAG
46974_33	CAGGAGGAACACTGTCTGCAGCCACAAGGCTTTTAGGTAAGTTCCTGAAATTGTTTCATTAATAAGTTCTTCATGTGAAATATTAAAGTAGCAGCATGT
41303_74	GAAATTACATCTTACTTCGGTAGGGATTTCTTAAGAAAAGATGTACCTCATCTTCGCTGAATCTACCAGCATTGCATATTCGTTCGAAAAGCTCTCCTC
8621_48	GATTGGAGGGCAGGGGGGACTCGAGCTTGTTCAGGGTGAAAAGAGGAAGTCATTGTTGAAAATGAAGCCGAGGCAGTGAGTGTTGTGTCGTACCTGCAG
19949_21	GGTTTAGTAGCATGAAACTATCACATTCTGCAGTTGCAGCTGCGTCTCCATTTTCCCCTACTGGCCTACAACATACTAATATGAGACCATTTCTACAAT
19952_12	ATGTTGTCAGAGAAAACAGCAAAGTGATGAAGTTCTGGATCATTTACTTTGTGTTTGTTAGAGAATTCCCATTTCTCGGTCTCTCTAGCAAAATATTCA
12436_84	TTGTATTGATTGCCTCCAAAATTTGTGGAATTAAATCTGTAGAGTTTTGGTTAGTCATTTCAGCAACATCGTGGCTAGGACTAGGTTCATCTACTGCAT
57779_43	AGTGCCTGCAGCATCAATAGAGGTGTCTCATAGGAAGTAAAAAACCATATGCCAAAAACTCATAAGCAGTTCAAATAAGTGAACAAAATGCCACACATA
44566_117	ACGGAATTATACCGGCGGCAACCTCTCCAAGAAGGTGTAGGGGGAAATACCCATTGGTGGACTTGCGTTTCTTCGACTTCCCCGATGACTCGTCGTCCT
46983_51	GGTTCATGAAAAATTTAAAAGCTCCCTGTGATGGTCCAGATTCATCGTGTAACGAGTACGTAACAGTAACAAACTTAGCAAGGCCACCAAAGCCGCCGA
25222_87	GAAAGATTTGATTCTCTTTGCGCGTGACCCGTTCTCTTCTCCAATCCCATTTTTTTAAAACTTAGATTTATAAAAATGGAGGTTAAGCTATGGAATGAC
16606_42	CCATTTTAAACTAATCTCATATTGTAAACTCGGAACATTTACGCACCTCGTTTGATACATCAAAGGCTCCATCCTGAATCTTCTTATAGATCGTTGAAG
39056_57	TTTGACCAAGTTTTTAACAAAAATTGATAAAATGCATGAACTAAAAGTCGATAAAAATTTGTGGGTTTCATAAAATATGTCATTAAAATTAATTGTTGC
62091_11	CAATGACGATTCAAAGAGCCAGTACACAGAGAGTATACTGCAGAATGCACAATTAAGCAGTCAAAAAGGCAGTCGCCAGTCAAGAAGAATATTTCTGTA
55148_69	GACAAATGTAATTTTGACGGGATACAACAAAAAATCAGTTGTCAAGAAAGTAGAAGTGAGCAAATAGATTAATCAATATAAACATTAGTCAGCAACATC
12461_42	TTGACGTGATAGGCATATGGCGATACAAGAACACGTGGCCTTTATGCATCGAGTTTATAAGGAGCGGTAAGATAGATGTGAAGTCGTTGATCACCCACA
64774_18	CCAATTGTTATATTCTTCCACCGGAACATCGCCCTAACATTAGCCAAAATCTACCTTCGTCAACTGCAGATTTGCCTGTCATAGATTTATCTATGCTAG
46993_52	AGTCCTCTCATCATGCTTCTTTACTTTTGTATCTTTTCATGCCTTCCTGGTTAATCTATTCTTCTTACACTCAGATTGAAGTAGAAACTGTTGATAGAA
19977_34	AAGACATTGGTGAGACGAACTCTGGTTTAGATAGAAGAGTTATTCGGAATTTGGGGGTTGCTGATTGTATAAAAATCCGTGATCTTAAATGACCCTTTT
28117_95	TGTTACACATTTTCTGTTTATATTCCTTTCAATATTTCCTTTCAATATTTTGAATCCAAAGTTTTTGGTCAGTTTTCAAGACTCTGACAAGAGGTGTGT
57780_18	TTTCTATAGGCTTAATCACATGATTTTTTTTACAGACAACACATGACGAAGTCTAATTGAAAGCTGCAGAAGAGAAAAATAGACCATACAGGTGCTACG
39092_61	TTTCCTGGTTAGGGTCATCAAGAAGGGGAAGAATTACAGAAACACCACTAGCAGAAAGAACAGCAGACTTAACAAGTCCGGCTTCGGATTGACAAATTC
28134_72	AAATTCTTACAGAATTCGAGAAAAAAATTTCCAGGTGTTGAGGTACAAGGGGTAATGCACACTTTATGGTATTTACATTCTAATGAGACCAGATACAAA
81034_27	GATGTGGTTTAATCGTGCACAAGATCTCAAATGTTTGTAGTTTGTGAAATTGGTGTAGCTATTACTTCTTTGTTATCTATTTTTGTTTATGCTGGAATT
71153_43	GCATAGGGGGAAGTACTGAAGGGTTAGGAAGGTTTGGAATTGTAGGGTTTGGCAGTGATGGAATTGTAGGCAAACCTGGAATATTTGACTGCAGGAGAT
41375_107	GCAAAAGCTTTTAAAGGAGAAGTTGCATTATTGGCTTCTCCAGAAGGTCACTGAAGGTGGAAAAGGCCCCAGTCTTTTAGATGAAGGTGGTCAAGGTGT
41391_117	TAAGCATGACCTGCCCGGTTTAGAGTACCATTCCTCAACTGTTGGACGAATTTTTAAAAGTGGGTTTGGCCGGTTTGGCATTGGACAGGTAATTCCATT
55218_78	TGAAGGTTGCTACTGCTATCTTGGTATAGAGCCAACACTAACATGTATGCAAGCTTGAATCACGACAACGATGGTCTTATCTGATGAAATGTTTTTCAT
47003_148	GGATAGTGAGTCTAACTCAACCTAACAAAACGGCTTGTTAGGGGAGGATGGCTCTCACCTTATTAAGTGGATCGTGTTATCACCAGCCAATGTGAGATT
71192_128	CACCACCTATTGGTATATAGTCTTTCTTCGTTACCTTGTCTAGCGTCTCTGAGTCGAGTTGTGTTTTCATTTCCTCTTTTTGTTAGTCAGGGAATGTTG
48830_35	CTCCTTGTGTGGTTGATCATCTATGGGGATTCACTTCTTTCTGTCTGTTGTTTATGACTAGAAACATAGCAAACAACAAATGCGTCCATATTAATTTAA
28150_15	TGGCATTGACTGATGAGATTCTTTGAGCCAAGAATGCGTTGGCTGCTAGCTTCGAGAGCTCTGCAGACCATAAATTAGTGGTGAGAATGCGATCCTCAG
28156_45	ACATGTTTCTCCACATTTGTGCTGAAGAAGAGGTTCTTGCCCCTGCACTGCTTCACAACATCATCAAGGCCCGGCTCATAAATGGGGAGCTGATCGCTG
57794_101	TGCTTGAGCTAAAATTTGTCCTTCCTCTTAAAAAATACTTTCCATTTCTCATAATAAGAATAACATCTTAGCATCTGTTACAATTGTAAATCATTGGCA
24152_67	GTGAAAAAGATTAGTGAAAAAAAGAAATTATTGACATATTAGTGCACCATGCAATTTTTAGGACACAACTCTGCAAAATATAAACAGAATATTGTTCTT
24154_97	GACTCCTGAATATACAGTTTCCCAATGTATTGAAATTTGGGATGTGGTCGAGCAAACATGACCACTTCAATTTTATAATCCCAATTCTAATACCTTGAA
55239_5	AGGACTTTTGTACTCAACTATCAGCGTGTTTTTGTATAATCTCTGGATATGGATCTCTCTAATTTATCTGAGGAAAATCAGTAAGCTAGTTGTAAAGCT
58953_37	AGGCTGGTAGCAAACGCGTAGAAGGAATTATTTCACTGAGTGATATCTTCAGGTTTCTTTTGGGTATTTGAAACAATGGCAACTGCAGATCCCGTGAGG
81114_147	AGCAAGGGCTTCGGCCGTTCTTGCACTTTCATACCTAAGAAATGAAAAACTCAATTAATGTGGAATTCACTTTTTCGGGGACTTGAATGGACAGAAACT
1080_56	CAAGTCATAAACTTATCTCAGCTATATAATAGAATTGCTAAACCAGATACTGTAAACATCACTTTGTTGTTGTTGGTCTTTTCAATATTACCAAGTTAG
64845_87	TCCCAAAAAGAGGCGATTTTTCTTTCTTTCTCCAAAAAAAAAAAGACCTCACACACAAAAGGCCTTCGAGTATCAACATCCAAACAGACCCTAGAGGGT
50816_13	GAGCTTCTATTTATCTGTTTCATTAGAAACTTTGTTTTTCACAGTATCCTGCTCCCCTCTGCAGGTTGAACTCAAAGCTTTTGTAGAACTATTCTGAAA
68539_103	GTCCATTATGAACACCCTTATGGCACCCCTAATGTACTTGTAGCAAAGCCCATGTTAAAAACCTTACCACGTAATACCTAGGAAGCCAAAAATGTAGAA
76558_127	TTTGAAGGTATTCTGCTGCACATCGAACCGATACAATGTTGTAGGCACTGAGAGTGATTGTAATGCCATAGCAGAATTTAGCACACAATTCGAAAGCCT
58970_70	TTACTTTGGTCAATTGGAATTTTATTTGGTTTTTTGAGGTCCATCTTACGTCTACTCTTGACTTTAGTAGGTAAGTTAACCTGGTTAACCACAGGGACC
62240_33	TTTGCATGTTTGGTGGCCTTCAATTCTTCTTGTCTCAGCTACCTGACTTCAATTCTGTTTCTGCTGTTTCAATGGCAGCTGCAGTCATGTCTTTGAGGT
28209_28	AAAATCCCAAAGGACGTCCAGGCAGATTCTGAGGTTGTGAAAGACCCAATCCATTAGAAAAACCAAAAGTCGCTGATCCACCATGTTGTATCACGTCCA
20081_59	AAGAGAAGCTCACCAGCTTAGAATCAGAAAATAAAGTTCTTCACCAGCAGGCTCTAGCCATGGCTCAGAACAATAAATTGCAATCCAGGAGTTCAAGGT
20082_33	AATTTCTTGTTTTATCTGCAGTGTTAGAAAACTTGTATATGGAGATTGACGAGGCAGATTATATTAATCAGCAATTTTGTCTTTGTTGACTCTCATTCG
62272_29	GTACGTAGTATCTCTTAACTGATCAGCGCTAAATTTATGCTGTACAATTGCCAAAAGAGTTGAGGAATTTCCAAGTTGGTCATTTGAGTCTTGCCTTTG
8797_74	CTTGTATGATGCGGGGACTGATTCTGTTGTTTAACTTGCAGCAATACACTCCATACATGGACCATGTAGCCCCTCATGAAAGCTGGACGATGGAGCAAC
31573_120	ACACAGCTGGTACACTTGGGTCACACCCTAATGCCAATAATGCCTTCTCCATTTGGTCCCCATTGGAGAGTTCATCGAGCTCATAAATAGTAGGGTTTG
62337_135	TAAACCCAAAGGCGGTCTCGTCCTTGGTTTATGGTCTCAAAATCAGTTCGGCAAACATGGCTGCCATGTGGCTCTTTTCCCTCGTCCTTGAATGTGAAT
81172_27	GAAGTCACAACAGATCCTTGTAGATCATTATGCTTGGTAATTTTGATTGATTGTAATCTGCGATGACTGATGATTCTCGTATCTTTTACAGTATATCAT
12621_92	TGGGATTGGGCTTTGTCTGAGTAGAGTCACCCATCGGAGAAAAATGGCGGCGGATGAGAGAGGTTACGTTGACGGAAGACGACGGAGGACGGAGGAGGA
81213_25	ATCGATTCAAGAAACAGTCCTGTGGATCTTAAGGCAAAATCTGTGTAATTATGAGGGTTCAAGAAAAGGAATAACATTTAGCCATCATAAAATCGTCTA
25399_98	TTCTTGCACTGTGTTTTGAGACAAGAAGTACCAAAATCTGCAACCTTAACACGCATCTCGTCATTTAAGAGCAAGTTGTTCGATTTGAGGTCTTTATGT
12644_131	CTTGTTCTAAATCACCGATGATTCGCCGGCCAACTCTTTTCGAGGCTTTCCCTATCTGCAATCGAAAAAACAGGCTGTAATAACCAGCCGGAAACTCGA
20152_6	TAGATGCTAACAATGCTAATTTCATATTTCATGGCGATTAAATGATCATTATGTGATTTTCTTTAACAGATTTGGGATATCCGGACGCAAAAGTTGAAA
48859_22	CTGCATACGTGTCGACCCGGACCGAATCGTTCCTGACCCGTCCTTCTAGTCCGACACGTGTCAATGTCTGCAGATCAGTTTCCCCTTCTCCCACTGTAA
57814_91	TGATCGTGGATGGAACAAAATGGAGGTCAAAAAATGTGGAGATAGCTCCGAATTGTCCTAGATGTGCATCCTCGAACACGAAATTCTGCTACTACAACA
48863_99	GGATTCAACAATGCACTAACTATTGAAAATAATCAACTTGAATTAAGTAACAGGGTTGGTTTCTCAGCATACATAGCAGATAATTCGTTCCAGAATCAG
47030_118	AGAACCCCCTTCCTGTTTCTGCTTCTTACCACATTAACTTCCACTCGTTCTTTAGTGAGTGCAAAAACAGAATTGAGTGTCGAAAATGTGTCGCCGGAG
71357_33	AAAATGTAGTTGCTGCGGCAGCGGAGGCTTCTGAAGATGAGGAGCTTGCCGTTTTTCTGAAGCAAGATGACATGTTGGCAAATGAAGCTCGTAGAAAGG
39240_33	AACAGAAATCGGAAAAAGTGCAAAGCAAACCCATGATTTTATAGTAGTCAAACCTCAATGTCAAAGCTGCAACCACTCCTGCAGCAGGCTTTCTTTCAC
20160_112	AGCTCAAAAGACAAGTCCAAGGAAGACAAAGAGGGAGGCGGAAGTGGTGGGGAAGTGAAATACCGGGGAGTTAGGCGGCGGCCGTGGGGAAAATTCGCA
25427_20	AATCGGGGATGCCCTTACCCCATGAGCCTATAGTTGGGCCAGTAAGAATTTTGTTGAACACACACCTGCAGTCATTGAGTGGTCTGTCCATATATTTTC
57817_17	TGTTGTCTCTTGTACATGAAACTGAATATGCCTGCAGGAATCGAGAACTCAGAGAGGAACGAAAAACTTTCTCCCACAATAGGCCATCCTAAACTGCCC
8921_20	ATTTTACAATTTGCTCAACTTTTACTGGCTGCAGGGGGGAATATATTAGAATTCGATGAGCGGTGCTTCTTCGTCTAGTGGCCTGCGAACGGCTTTCTC
8923_79	AAGTACGAAATTATGACTATCATCATTATCTTTGTCTTCTAGAACTTCCGCCAAACATGAGGAAGGCTGCTTTTGCACTCCGTGCTTTTAACGTTGAAA
20208_82	TTTAAGTCTTTGTTCACCTCTATCCTCATCTAAATGCGCAGAATCTATTAGATTGAATCAAAGGCAGGATAAAGATGATTGTTTAGCATTTCCATGAAA
8963_133	TCACCATGGAGATGCTGGGTTTGGGGTGGACACTTTTATTTCAAGTAGGCAATGTCTTGTGGATTACTTATGATATTGCTTTACACATTTGGGGGTGGC
64980_56	AAAACTCAAGTGGCAAACCGCCAGCCACCCTCGGAACAGCACACGTATTCGCAAAGTAACTATGCGGTCTCCACAGCAGCAACCATCACCACCAGCCAT
24217_145	AATCAGTCCACAAGATGGCTGCTAAATCTCTGTTGTGTCATTACTTGGCCCCGATAGAATAATGTCTCACTTCAAATTTCTAACACTAGCAGAGTTGGA
1287_70	ATCGGATTTCAACCATTTCATCTAAAAATCAATTTGAGTTAAATGAGGTCACCTAAATCTTTTATAGCATTTAATCGCCATTATTTGAGTGAGCCAATT
81309_144	TTTCATGACATCCATTTGAGTTTAAAAAATTCCGTTTATGTTCCATAACTGAAGTTTCTGGTCCATTTGCTTCGGGAGGTAAAAGCAATGGGACGTCTT
8992_63	TAAGCTTAACGATAACGAGATATCACAGACGAAATACCTTGAATGCATCCTCATCAGTTCTGTCATCTCCAATGTATATTGGGAGCACATCTTGATTGG
5260_89	GTGCAGCCTTGTCCGAGTTCTTTGTCTGTTGAGGATTCATCAAGTGGATGTGGAACAGGATTCGAGGTTGAGGCTATGCAAAATGAGGAGTCTCAATAT
20277_97	CTCCAGTGCCTCAAGTCAAATTCCAGCCCATTTACTCAGACGAGGGCTCTATTAATTCTTTCTCACGTGGCAATGTAGATGGGAAAAGCAAGGAGATGG
48904_105	ATAATGTTAATGTAGCAGTAAAATTTGGGATTGGATGGCCATGGCAGAAAGTTATATATTCTCTCCCTAGAATAATAAAGTGGGTTAGACCTGAAAAGG
45086_135	CGACCAATTCCTGTAGAGTGCCCAAACATCACCCTTTGTTGGCAATATTTGAATTGTCCCCCGTGGGCCTTTTGACCAATTAACCTTCTGGGAGAAAGA
68727_87	GAAACGCATCAGTTGTTACCTTTGTATTACCAAAAATGGAATTTATTGTCGAACTCTTGCCAACACCAGTTTTACCCAAAACAAGTATTCTAAGCGCAA
47083_66	AAATCCCAAGGGATGGGTCGGATAAGAAGTCCCCACATACTGGGGGAGAAGAAGAAGTATGTGCTGCGCTTTATAGCCAGGCATAACAATTACACTTAC
5308_37	CATGTCAAAGCAGAGGCGAGGCACACATTCCATCATCTCCCAAACCCCAGTAGTTCCCAACAACAGCATCACTCTCCTGCTGCTGCAGTGCCTCACCAT
45141_61	TGCTCCCACATTTTGAATACATGTCTATAAGAGCCGTGCCTACGTACACGTTGGATTCAAATGGAGTTTTTGCTAGATGTGCATGAAGTAGTTGTCCTT
34980_6	TAAGCAACTTCTCCTGCAATTAATTTATGATTACTAATCACCGAGAAGAGAGGATCAATGCATATGATAAATTAGTAAAAATGCTAGAAGAGGCTTGAT
39376_93	CACACCTCTCGCTCACTCAAAACCAACCCCCTTGAACCTTTTATCTAGTGTGAGAACTCACCTTGGGGGCATCTGCATCTGAACCCGAAAACACTATGA
57840_23	GCAGCTTTACATTTAGCAGATTCCTCTGCAGCTAATGCCTTTGCTTCTTCAGCTTTCTTTGCTGATTTCTGGATGTCCAATTCTTGCAGTTCACATCGA
76962_7	AGTTCTTTTCATTTCATCTTTTTTCTTTATATGACATCGTCTGATCCGCGCTGCTATTTTAGTTACTCGGTTAACTGGTGTGGCAATTTGATTTTGCAA
55517_48	CTGCAGGATGGCTTTTGCTTTTATCGAAGGGTTTTGCAAGCTCATCCCCAAGTTGCATTCCAATGCTAAATGACTGGAATGCCTCGGCGAATTCACTGA
55519_124	CGGAAGTTGGCTCGTCCATGAATATGATCGAGGGGTTTGCTACAAGTTCTACTGCGATTGTAAGCCTTTTGCGTTGCTCAGTCGAGAGACCACTGACGC
57852_45	ATTCGATCGCGCTCCCGTTTATCCAAAGTTTCCAAGAATTTCTTCTGAATTTCCTCTTGCTTGTCGATAACATTCTTCATCAGTCTCTCGAAGAAATCC
12855_74	AAGTTCTCTTCCTGGATTCACAGAGTACTAATGTTAAAGAACGGACAAACTATATACGTTGTGTCATGTCGTGTCGTGTTACATCATGTTATGTTTTCA
57860_102	TCATTGCAAGGCATGCTTTGTTCTTCTCCAAGTAGTTAACCATTTTCCCGAAATTTGGCTTCTTTTAAGTTATGTGGGTGTCAAATGGGAACATCTTGC
31860_27	GATCCCAGGCATCTGACCATGCTGCAGCAGCAATCCAATAAGCTGATTCACTGCTGTCATCATCCACTCCAGGAGGGATAGACTGTTCTTCAATACTTG
62651_62	AATTTCAAAAGGAATACACTGAACAACAATACAAAAGGAAAATAAGGGCGGCATGGTAATACTTGTCAAATTGCCCACCCCTCCCCAATGGGACCTTCA
77021_12	GAACTCTTCAAAAACCTGAAGAAACCCCTTCTGCATATGATTCTGAGGCCATTAGGGCTGCAGCTGCCCGTTCGGAGGAAAACAACAAATCTTTGGCTG
5396_52	CTTCTGGCAGCATTTCATGTACAACAACACATATTTACAGAACTGCTATGCGCCTAGTTTAGCTATCACCCGCGCATCAAGTCAATATCAGATTGAGGA
9184_124	AGGAGTTTAATACTTCTGTTCATTATGCTGATGATAAAGCTAATAAGTCTGTCCGCGTTAGATGCAATTAAAGATTGGATTTCAGGCATTCTAAGTGAC
57865_140	ATTAATATTTGCAGTTATGAATATAAATATGAACCTGCATTTAATTTTGGTTTCTTGTTTTTACAGTTTTCCAGCACAAATATCACTACAATCTCTACA
65090_36	CAGAGGAAGTTTCTGCAGAGGTAATGGATGAAGGAGATGAAAATAAAAAACACTCTCTCTAAAGTAAACAGTGAAACGGTTTGGTGTAAAACAAAGAAA
57866_115	GGGTATGTTTGAGCCCCGTTAAAAGGTGAATAATGCATTTTGAAATAGTAGTTGATGGAAATGAGAATGACAATGACTAAGTCCAAATTTAATAGACGG
35034_6	AGGTAACGATGATTTTCCACGAGGTTCTAAGATTATACCCACCTGCAGTCCTGCTCAAGAGAGTGATTCACAAGGATACCACAATAGGAAAGCTGTTCC
28410_93	TTTGTACCTATTGTGGTTACACAGGTCATGCGGTTGACAAGTATTACAAGTTACATGGCTTTCCTCCCAGATACAAGCCTAGACAAAGAGCTGGAGTTA
9218_86	AAGAAACATTACAAAAAAAGACAAACAGATGGTCTTATGCTCTGTCTCTATCCGTGTCTCAATCTCTGTTTCGTTTGAACCCATGCACAATATCTTGTA
48939_77	CAAAATGTGATGAACTACCCCAAGATAAAACTAGTGAACGAAAGAACCCACGCAAGAATATTGCAGGTGAAAGCTAATCATTCGGCATATTATTTGTAA
39507_119	CTGAAGCTCTTGGTCTTGATTCATCTCACCTGAAAAACATGGGCTGTACCGAGGGACTTTTCGTCATAGGTCATTACTATCCGGCATGCCCTGAACCCG
45353_135	AAGCACGAGCTTTGGTGAGCAATGTACAGGAGGCTGGTCTATTTGTTTCACAGGAAAATCCCTATGGTCCATCAACCTATCCCCACAATCGAAACTTAG
81556_71	AGCGTTAGAGCTTGTGCGTGCAACCTGAAATTTTTTCAGAGTTCAGTATCGCAACAAAATTTCCGACCTAAAAAGAAGAACCATGGATGGTTGATATTG
45360_61	ATTTCAACATGGGATGAATAATGGATTTTATTGCTGTGACCATTGGCGCCAGTCACCCAAAAACTTACAGTGGGTACAGCAAGAGCTAAGCCAGCATTT
16865_61	CATTGCTTCTTCTGTACACAAAGAGGAAATTGTTACCTGCGAGGAGTCGCATGTTGCTTTAGCAGTAACACAACCTTCACGTCCAAGGCAAAATAGGTA
28458_19	GTGTTCTCGGTTGTAATTCATGGGGTGCAGGATCCGGGAGCAAGTGTCGAACTGTGCAATCTGTTTCCTTGCAGGAGCAGGTGATGGCTGATAGCCTCA
25628_117	GTTTTAGTGAATGCTTCTGGAATATATGGTATGGGACTTCATCTACTCCCAGTATCAAGCATTTTCTTGCCTTCCTGAAAACTTCTGTAACTTTTACAA
79080_83	AAACGTGATGTTATTCCCTCTCCCTATTTAATCCCATTTAGCATACTCTAGTAGTATTCCTCAAAGCTATATATGGTCTTCGAATTCATAGGAATTGTT
81590_16	CTGAAAAGAAGACCTAGGGCTTAATCTGAAACCTGCAGAGGGTAAAGTTGTAGAAAAAATAATTGGGATACAACAATGAGACAACAGATAAAATGCATT
45399_71	CTTCTCCGACCTCCGTTCTCCGGTTCTCTAGTACTCAATCTAGTGAACCATCTGGCTCTGGTGAGGTCCCAGTTCTTGATTCCATGGATGTAAAGAACC
24251_104	TAGGACTCTGCAAATCTGCATATGACTGTAAAAAACAACTTTTTCTGCTTTTTACGAAAATAATTATCTCTGAATTCTTTCAGGCAATTCTTGCCGGTG
48946_122	TTTTCTCGACTGATTTTGCTCAATTTAATTCCAAATCTTCCCAAGAAACGAAAGAAGTTGTGCGGGGTTTGATGACAGTTGGAGCAGTTCCTAATCTTG
20524_78	ACTGCATGATAACGCTCTGTATGACACCTTCTCCTCCAGCTTTTTGAACTGCACATATATCGCCATTTGCATTTATGGTGGCAGTCATTCTTCCTCCCA
16874_113	CAGCAATAAATGAGAATTTCCATGATTATTTGGATGCACCAATTGTTTGTCTCTCCTCACAGGATGTGCCAACTCCTTATGCTGGGACATTGGAGGAAT
51284_6	AAGACTGCAGATTCTACTTAAATTCTTGCTCTCCTGGTTGCCAGATCTCAATGCTGTTGAGTTTGAAGAAGTGGAAGACAGTGGGACAGTACCGGACGA
51285_128	CCATTGTTGCAGGGAAGAACGAGGAACATGGAGCACAGAGGTTTGTTGTTGAATTATTTCTTCTTAAGCATCCTGCATTTTTGAGGCTGCTGGAGTTGT
51296_113	GACGTAAAAAGTAGGTAGGAAGGTCCTGAAGTAACAAAAACAGTATATCCAACTCAAAGCATATATCTTCTACAAGTCTGAAAGACCAAGAAAGTGGGT
28528_19	TTAAACAAGCTACGTCAAAAACCCCAAAAAAGCTCTCTCTCAACGTCCAGTCATTTTCTCGCACCTGCAGCTTTCTTGGATTCTCCCAAGATTCGACTT
59495_85	CGACATTTGTTGTCCCGGCTGAAATTTTCCCAGCAAGATTAAGGTCCACATGCCATGGTATATCGGCAGCCGCTGGCAAGGCTGGAGCCATTATTGGAG
81694_95	ACATCTGCACAATGTTGATTCATTTCAATTTCATATAAATGCATAAACATATTCATTCATTTGTGAGAAAAGTGTGGATACCTTTGGCGACGTATTGAA
48952_115	GGGTGCATGTTGCAGCCTCTGAAACATGTGCTCCACAAACCAGAAGCACAAGTACCATTGCACAGATTGCAACTTTAGATACCTGCATTTTTCTATCTC
62917_13	AAGTACAGTGGTGTACAAGCAAATCCAAACGTGATAAACTGTGTAAACCACGAAAATCCGATCAGGCTAAGCAAATTAATGTAAGCACAAAGAATGACA
47128_92	GTGTAATATGTATTCTATTTTTTGTCGTCTTTCCTGTGTGGCAAAAGGGGTTTTTTTGGTACGAATAGAAGCCAAAAATATAGATACCATTTTGCTATT
69130_105	CAATTATATGACTGTAGTTCCAAAGTCATGATAGCACACCTGTGGCTATCCCACTGAACTTCATATTCAAGGTTCTATTTAACACAATCATATCTTTTG
42131_66	AAGAACTCGTCCCACGGGTTCGTAAACTAGTGAAGGGAATCATCGAAGAGCACAAAGTGAAAAATCAAAGTGAAAATCTGTCTTATAATGATGATTTTG
45570_93	AAAGACAAGTACAGATAAGAGAGTATAGATAAAAAGAACAACTTGCTACAACTTAATGGAATCACATACCTACGTCAAGCATGCATATGAAGGCATATG
25701_70	GGGCAGGTGGCAGCATCAGTAGAGGAATGAACTGGAATAGGAAGTCCTGCATTGTTTGTGATAGGAACATTGACAGATGCCGCCTCTAAAGGAGTAGAA
47132_72	GTCCATGGAATCTCTTTGCCGGGCATGTAAAAATGCTGTAAGATTGCCTAGCTATTGACTGTGCCTATATTTCAGAGGTTCTGGAGTTCATTAACAATC
48962_91	ATGGTATTCTTTGCCAAATATGAAATAACACCACCAACCCCTCCTCCCTTCCCAAACATAAGCCTTTTTCATTGAGAGGTGTCATGTCGGAAGGTGACC
48964_144	ATCTCATTCGTCTCTTTTCCCGGTACCTTGATACTTTTGCTCTTTTTACCGCGTCACTGCTCCACAACCGTCCACTAAGCCCGTCGTATAGATTAGGAC
20589_114	CTTCACTTCATCCCAGCTCCCAACAAAGAAAATAAAAAACAAGAAGAAAAATAATCAATGCACTTCTTACTTCATGGCCTGAAGCTAAAAGATAAATTT
71750_131	CTGAAGACATTATCAACACTGACAGAACGCGAAGGAGCGTGGCTGATTACGAGGCCAAACTCGCAACCACTACTTCTAGACGCTTGAACGTGGACAAGT
48966_82	GCAGTTTCCTTAAGTTATCTAATTATAAGTAAATACTACTACTCTACCGGGATTTGCACCATCGTGTTCATTGCCTCTGGATTTGCCATTGACTATGGC
47142_68	TGACTGGTTTCAGCCCACTAGGTTCGTGGCATGCAGTGATTGCTTATGATGCATGTGTTCGGCTTTGCCTTCATGCTTGGGCTAAGGGATGTATGGAAG
57889_77	GTTCTCTTTTTTCCGAGTTCTTTCAGTTTCGTCATTAATTGAAATGTAACGCAATTTAGGTGGCTGATTAAAAGCATTGATGCATTCAGGTTAAGTGTT
25714_53	TCTAGCAAAGGCATGTTTGCATCTCAGTTTGCTGGGTCCTCCAGAATTTTGTGCAATCTTTTTGGCAATGATTGGACATCCGTTTTCATGCATTTTCTA
69206_40	TACAATAATGATCAGTATCTTATGTCGTCATCAGGAGGGAAAATTTCCTTTTTTAAAATGGGGACTTTCAAAGTAAGTGGCTTTTGTTCTGCTCATCTC
16889_96	ATGGAGTAGGCCTATTAGCAGTGTCAATTGTACTCCAACTGGTAGAGTCGTGCTTCCCAATTTCACTGGCCTCGTAGGTGCACGAATAATCAAAGGTGC
81809_85	AAATGCAATGAATGATGAATTTACTGTTGTATGTTTACTTCGTTATCTTAGATTCACAGAAGAGGAGTGCTGTTGTTTATACTGATTGATGGAACAAGA
59617_125	AGGGCCAGCAGGGTCAGCAAGGCCAAGGAGGACGAAATGGCTTGGAGGAGACTCTGTGCACTATGAGGTTGAGGGAGAACTTAGCTCACCCATCACGCG
59616_60	GCTGTAAAAGGCGTCCTGTACAGGGTAAACTGAATTAATCCCTTTTCCACTACCAAAGCATTATTTCATGTACTAATTTCATCAAAAACTTTGTGTGCA
47152_91	AGCAATCTCCTGCCGTCATCTAGGTTTAACGGGAACCTGATGTCCTCAAATTGCAATTACAGGCACAAGAAGTTTTAACTCAAATGATGTAGGACCAAG
48984_79	AACCCTCAAGTAGCGCTATATCACAAGTTGTTGTAATTCACAACGAAGGAAAATGACAACAAAGAGAGTATACCTTCTATGAATGAAGTTCATTGAAGA
77228_129	CATGACACATGGCAATTTATAATACATGGGTGGCGGTGATGGTGAAACCTGAACCCAGGTTGTTATCTTCATCATCACATGTCATACAAACGCTATTTC
47170_81	CGGCCACGTCTCTGAAATGGCCCGGCTGGGTACCCCAGACCGGTCACGCCTTTTAAGTTAATTTACCTCTTCGTTTTGACACCACCAATTCTCTAAATA
47171_24	GGACTAATAGAAGACCAGAGTAGGAAGAGTTGTAGGGCTTGAATGCAAGGGAGGCTGCTGCTAGGGCAGCTGCAGTTTCTCCAGCCAGGTCCGACCCGG
69273_135	GGCTCACATAATTTCTTCTATGTCAAGAAATGTCAAGAAATCTATTGATTATTTTCGATTCTTCTTTTTTCTCCTCTCAATTCTTTTCCGATGGAGATG
28601_49	CTGAAATCAGTAGGAAAACTGTCAAATGAGGAACTAAAAAATGTTTTTTTGGAATGGAACAAGGGAGAGCTTTTAAGTTTCTTGATTGAAATCACTGCA
20638_89	GCAGCAGCTCGCAAGAAATGATTTACAGTGTGCATTATGCCTTGGTTGAAATTCATGTAATCGGCCTATATTTGCAGTTTTCGCATCTGTAAAATTTTG
35198_56	AACAAAATGCGACAAAATCTCGCTACTGTGTCTGTAGAAAAAAATGGTATAAAATTCGTTCTCCTTGTTGATAAATAAATCGTGCATGGCAGCTCAGAT
24285_47	CAGATCATTCTCAGAAAAAGCAATTTTGAAATGAACATTAGAAAACACACAGGAGACTATACCTCCTCATATTCCTCCTCCTGAATGGACCTCTGCTGA
69297_75	TGCATATTCCTTGGCCAATTATGAAGTTCCCAATGCAAACATTAATTTTGGTTTTAGCTATGTAGCTTCCTCATCTGAAAGCAATGCAGTTGGCCCTGG
79193_89	TATTTTCAGTGCTATTGGTTGGATTCCTCCAGCGAAAACAATGAACGCAGTAGAAGAAGTTTTTAGAATTGCACGCGCACAAACTCTTATCGCACTGTG
24289_23	CGGAACTTGCTTCAAGAGAGGATTTTGATCTCCCTTTGGGTAAGCAAACGAGCCTGGCTGTTGATACATCTCAAATATACGAATCTATTATCTGACTCT
24290_98	GATTCGGACGGGAGGCTGAATTGCAGCATAGTATTGAACTTGAAGGGCAACGAATGATGAATTTCCAACTCTGGGACGTCAAAAATCAGCAACATAATC
71859_28	CCGGAAGGGGCAAGACACTCGGATCTGGGGCAGCGAAGAAGGCCCAATCAAGGAGTAGCAAGGCGGGGCTCCAGTTTCCCGTGGGTCGTATTGCCCGTT
69367_112	CTAGAAATTAAGTTAGCATGGTGAAAAGGTGCAAGTCATGAGTTAAGAGCCAGTCACAAATAGACAGGAGGAAGGTGGAGAAAGAACTATCTTCTTCCA
9666_105	TAGCAAGATTAAGTAGCGAGTTAGAATATAGAGCTCTTGTACAAGTCTCTTGTGAGCTAGCTTGGCTTGAATGCTCGCTGAAAGAATTTTCTTTTCAAC
59727_24	CTCAACATACCCTAGGACTTACGATTTGCTCCATGCTTGGACCGTGTTTTCTGACATTGAGAAGAAAGGCTGCAGTGGTGAGGATCTACTACTTGAGAT
65363_65	TCATGTACTCACCATAGTACAGCGTATCTAAAGCAAAGTTTCCACTCCAAGGCATCCAACCTGCCGGGTCAATCAAGCTATCCAAGAAAGTCTTCATGA
16914_13	GAGATTGTTAGTGGTTGCTAATAGACTTCCTGTATCTGCAGTTCGGAGAAGTGAGGATTCATGGTCACTAGACATAAGTGCGGGGGGTCTAGTAAGCGC
65369_107	GCGATTGCCAAATATACGGTACCATTGATTTCATCTTCGGAGATGCAGCAACAGTTTTGCAAAATTGTGACATCTTTGTAAGAAGGCCAATGGACCACC
42437_99	CTTCATAAGCAAGCATTCTGTCCTTTGGAGTTTGCTGAGGATTCTTTCTCTAGATGCTAAGAATGATGTGTGCTACGTCGAGAGGCATTTTCGGTCGTT
59784_72	TGTTTTATAGATGTAACATAATGAAGTAAATTTGTCAAGCCATTAAATGATTGCAATGTTGTGTCATCTAGTGAAGCAAGAAGTTCGAGACAGATTCTC
81986_60	TGGCATTCTGAGTTATATTTTATTTTGATTCTACCCGTTGTTTTTGGGCATGCATCAGAACTCTGTACAGAGAGTTCAAACATGTTCAACTTTGTCGTC
25815_96	GTGGCCATGGAGTTCAACAAGAAGTTGAAAGCATTAGTTGAAACACTGAATGACGAGCTTTCTGGAATTCAACTTGTGTTCTCAAATCCATACCATGTT
79216_103	TCGGAATGATTAGGCAGTTCTTCTCTTGCATTGACATCAGAGTTAGGCCGTTCTGATTCTAAGGAAGCTACCATTTCTTCGTATTTGGAAATGACTTTT
77237_134	AAAAAGTAGGGAAAATTTTTGGGTTTACATGTAGAATATTTTATTAAGTAAATGTGTAGTTGAAAACGAGTATGTAGAAATTTTTTTTTTCCAAAAAAT
56073_74	CCTCCGGAAAAATATATGAACCGATACATCTTGTGTAGGAGGAGTATGTCTTAGGAGACGAGACCGAGAAGTTGGTGGAATGCCAGCACCAGTACCATG
1919_28	CACGACTTCATTTTCATCTACTGCAGCCCTCTTCAAATCAAAAGAGGCCAAGCAATAGTTTTAAAGAAATCCAATGTCCTTGGTCACACAGATGAACAT
63167_79	CCAGTGACCCCGATAGCGCCTTCACGTACGGCGGGATTGTTTTTTTGCTCTCATGAGTTTTCTCTGCCATTGGAAGACTGGAGGAGGGGAGGAGGAGGA
79235_108	CAATGTCCGAAATGGTGGTGAATGGAAAACACAACCCCTCTAGAGTACACTCATTTTCATCTGAATCGGGTTCTAATGCTTCGACTTCTACTTTCCATG
63176_133	AAGATCAACATTTCATGACTAACTCCAGAACTCAAAAGGCAACCAAATACAATAGTGACCAAAATTGGATGGAGAAAATACAGGTCAGAAATTTCTCAT
79236_50	GCAGCTTGAGTCTTTTACATGGGTAACTTTCCTATTTCTCATCTATCTTTTGTTACATCAGTTTGTAGGGTTAGTTAATTACTTTTCTAAATTTGAAGA
49036_22	GGCATTAACCTCTCGTATATCATAACCTGCAGGGTGGTAGTGAAACGGCTAAGGAGTTTGGTGATTTCTCCAGTTGTTGAAAAGTCTAGCATGGCTGTG
47197_43	AGGTTCTGCAGTTAAGCTGATGTTTTTCAGTAGAACACTTCACTTCACAAAATATATCAATTTTAGAGGCACCTAAAATATTGGTTCCACCATTCTCTA
77241_104	CATTTGAGAGAAGGAAAGCCACCTCCAAGCGAAAGCCGTGAAAGAGAACATGCTGATGAGCTTAGAGCAAAAGTAAAATATATTACCTTTTTCTCTTCC
42583_105	AACATGAGTTTGATTATGGGGATATTGAGGCTTTGGGCTTTATACAAAGAGCAGGGGCAATTCCCGCTGTGAGTGGTGGTCATGTTGGTTCATCTAGAG
46056_45	GGCCTGCAGGTTCACTTGCTGTTCAACGCGAACCTTTAGATGGTGCAGCTCTAGCAGAGGCAGTCAGTGTTATAACATGCTTCTATGAGGATAAAACTG
47204_33	TGGAAGAAGAAGAGGTCCTGCTTAAGAAAAACAACACAAAAACAAGTGCGGCAGAAGAAGCTGCTGCTGCTGCAAAAGCTGCAGCTGCTGCAGCTTCTG
42651_34	AAATTCTGATTCAATTGTTGGAAAACCCAAGCAAGTTTCGAGCATTTTCGTTCAGATTATGAGCTGGTGTAAATTTTGGGGATCAACTGACTCTGATTA
42652_103	GAGTAAAGAAAACGATTCAAAGAAGACTATCCATTGTAAACAAAAAAAAAATTCTAATGGGAAGAAAAGGGTGGAGGAGGAAAATGTAATATCAGCAGG
46106_60	CTTCCCAGGCTGCACTTGGCTACCAGAGAAAATATATCAGATTTGCGTTCTGCAAAAGCGAAGATACATTGGCTGCTGCTTCAAAGAAGATTAGTGGGC
42654_126	GGGTCCTGTTCAGATTACGGCTTTTGGAGATGTAATGCAGCTCTCCAGGGCTAACCAGCAGGCCCTTTCGGCTACCGGGATCAATCTTTCCCACATTCC
46112_138	CGATCTTCTGTCTCAGTTGATTCTGTAAGTAGTGTTGAAATTATTGATTGCAACAACTGTATCTTTCCAGAAGTAGCATGCACAGGTTTCGTCAATGAT
49048_114	AGATCAATTACCTTTCCCAACACCGATGCGCGTACAAATTGAAATTATACCGGAACATAACAATTTTCAACTCCCATAAAACTGAATGGTTCAAATTAA
20682_117	GCCGTGCCCCCAACTCGGGGAATGACCCAATGTAACTTATTTACGTAGAATTTGTGCCAACGACCTAAAGGACATAATGTAAATGGAGACAAAACATTC
20684_115	CGGTCATCGACTGGTATCGGGTCACAATATCCTTGATTGTGCCAGCCAAGATATGTCCATAGTGCGGGAGACCGGTGGCGAAGGGCGGCCCATCATAAA
13505_16	CACCACCATCGTTTCCCCAATCATCCTCCACACGATCCGCCACGTCATCGGCAACATGGTCCTCCAGCGCATCAACGCCCTCAGCCAATGCGAGTCCAC
25926_11	CATTACAATGGAGATCTATTTTACTTGTCTTAATACTGGATCCATTATGCATCTAAAATATCTTTTGATTAATAATCTTATTTTAAGGTATGAGCTTGG
28808_50	ATCTCCGCCGCGGTGGAGAGGAGGATGCCGGTGAAGATTATAACGGAGATAAGAGCCATGCTTAGGGAGTGTACCGCGGGGATGGGTCCGAGCGGGAGT
51716_126	ATTGTCATTGACGTCAACAAATGGGTCCCTTCCATTAGTTGACTTTCTTTGACTATACACGGAGAAGCAGCAGCTGAAGGCTGGTCTATTGACATGAAA
46128_115	TTACGATCTGTACAAATGAGAGGGGGGCAGCCTCTTGGGTCATCCCCATTTGAATCACCATGTGGTCCAGGACAAGAACTTGGGCATAATATGGAAACC
82281_52	AGCTTGAATCATAACTTTACACCTGATTGTATTTTGTAATTAAAGGGCCGCATAAATTTGATGAATGCAATAGACAAAGAATCGACAAAGCAAGAAAAA
57940_16	CCTTAATCAAATCAATTCTCTTCATGTCTACGAGAATGTATAGGAAGTTGACGACATGGGGCTGCAGGCTTGAAGATTTGGCAATTTCGTCGACTATTT
42787_35	GTTTCTAAACTGTCTGCAGTTGGTTTTACAATTTCTTTCTTTTCGTTTGAGGCCTCAATAGTATCAGCAACCAGTTCAAGAGACTTTACGTGTGCATTT
47248_91	TCTCCACCAACCAGATTTCCAAATCTTTCGCCTTTTGCCTCGTAACCTCATTGTAGTCCATGTTTCTGATGTCCACCATGGGTTGCCATATAAGCGCAC
51805_120	TGAGAGGAATGAGACTTGGTTTAATTTAGATAATTATGGGTTTTGATTGTTAAGTTCTGTGGAATTATTGTTTTTTGTGATATCAGTTAATTTGAGTGT
47250_79	CGATTTCCGGCGGAACTGGCCCTGTAAGCATATTATTACAGGCCCGGAACCGTATCAAGGACGAGCAGTTCCCGATTTCCGGCGGTATGGTTCCAGAAA
47252_76	GATTCCCAAATTCTGATGGAATAGTACCTGTGATTTGATTGTTGTCGAGTTCGATGTGAGTGAGGGCCGTGCAATTCCCAAGTAGTGCGGGAATTTTGC
40135_41	GCCTGCGCTGCAGTCTTCAACATTCTCTGTGCGTCTCCCTCTGTAATACGCATACACCACCAATGCCAAAACAACCGCAACCGATGTTGAAACCACCAC
51856_38	TGATTCTTGTGGAGGTGTGAGGGATGACACTGGTGGTAAGGGGGCACTTCGGTGGGTTTAATGAGATGAAGATTTGGTGACCACTGCAGCCAGCTTGGT
2178_12	GAGCTCTCATCAAATGATTTTTCTCTTCCTTCCGACTGCTAGTCAATTAAGTTTCTTCTGCAGTCCAATATTAGGTGTTTGGCGTGGGGGTTCACTTTT
25943_118	CTGAATAGTCAATTGCAAAAATACAAATTATAAAAATGTTAATGCGTGTCAAGTCCCTTACCAATCCATTGACCTGCTGAAGGACGAAACAATGCAGCT
2194_76	TGTGTCCAAAGAAAAAATTCGTTGAAGATAATACTTAAATGATATACACGTGAACATGTTTAACAACTTATGCTTTTAGCCCAAGTGGTTCGACATTTA
79258_77	CCGAGTTGGATAGTAAATGTTCTTGCCCTGTCCTGTTTCTCAAAGTTGTTCATCCTCAATTGTAGGAGGTGATTGTTTCTACTGTCAATTTGCATGACC
10128_102	AAGGATTGGCCGCTATGGTAAGACTTGGTTCCATAATTTTTCTGTTTTGGTTCCTAAGATTTTATGTAAGATGTGAGCTGGCTGGCTGGCTGATGAAGG
13666_12	CTCAATGGATTCATAGTTACCGTGATCTCCCGCTTATGATCAACCAGGTGTCTCTTCATCACATCATTTCTCATTTTCTCCAGTGGAGGAATATTCCTT
51900_125	CTTTCATTGGTTAGAAGTAATGGTGAATTTCTTTTTATCACAGGCAAGGTAGGTTGGGCTGCGCCTCGGCTCAAGGATGCTGCTTTATCTCTTGACGAG
42909_109	AACGTCCGAGAACCTACGTCCTTCAGTTTCATAAGATTTCTGCCAAATTAGACAAGATATATGCAGAACCAATTCCGATGTACGTTCCACACTTTGACC
2230_76	GTAATGGCTCGTTGGATGGCCTCTGCATCGACACTTGCACATATGTTTGGATTGAATGTACTGTTAACAGTTGAAAATCAAGGATTCATCGACGGAGGT
63203_36	TAAGCATATGTTCTCTTTCTTGTTCATCTTCCAACTCTTTCTGTAGTAAGTCTAATTCAGCATCAACAGCAACTTCAGATTCTGCAGCTGTAGCTTTCT
47258_58	GTGGTGGCGGAAGACGGTATACGGCGGTTTGATGAAGGTTTAGTATTACAGGTTGGATGTTGATGAAGCTTTGGGCCACTGCTAGTTTCATGGTAAGAC
77259_78	GTTTCCTTCAAAGCCTGACAAAGCTGGAGGCCTTGATGGGCAAGTGCACGTGCCAGGAATTCAGCCGCCACATACCATTAGTATGCATGATAACGTATC
35439_129	AAATAATGAATGCTTATATCCTTGTTCTTCAGGTTAACCACATAATCTTCGATGAAAGATTTGAGATAATTTGATACAGAAACCACCCATTTTAGATGA
13782_33	CGGCCTACACCAAACACAAGACAGAGATATCATTATCCCAAAATGTGACGAGTTTTACTGTAAGTTGCTAATGACTCTCTGCAGTTCCCCCAGTGCAAA
35445_84	CGATGTCATAGGTCTAGCGAGAGCCTGTGTTACCCAATTTAACAAAAAAAAAATCAAATCTCGACTGCAATATTGTTCATTGTATCATCTAGCTTCGCG
46142_126	AGAAATATCCAATTTTCTGGCTCTAACAAAATTCAAATAAGACATGACTACGACTGAAGATTAAAAAACTGAATCATGGTGAAAAGAATGAAATTTTCT
47264_33	TTTGTGTGATTCGTGTTTTGAAAGCAGAAAATCTTTGCTCCTCTTCTTCGAACCCTTCTCCACGTGTAATATGTAAGTTGATCTGAGAACAGCATAAAG
25951_148	TTGGACAATAGCCAATGGTAAACCACCAGCTCAAGTACTTGCAATTTTTATTTTTTTCCTCATACTCATAAAATCTAATTGGTTGTCTACTTTTTTATC
51980_118	TTCTTCCGCTGAAAGTCCTTTAACCTGCAATTTAAACCATCATCATCACGGAAGCGAACTCAAAACGTCGGACTATTACTCATTACTCACTTATTTAAG
57974_73	ACAAGGGCATTGGACACTACTAGTTTAGCAGCCATATCCTTCATGTCACCTTCAAATTTCTGCACATGTTCCTCAAGTAGGGTTTCATATTGGTTTGTG
13796_112	GCAACATTACATGATTCATTTTAATTGAACATATCAAGTGTGGTCACTTGTACTAGTGTTCTAGCACCACTGATGATAAATAACATTATTCGAAGTGAT
69518_14	TTCCAGCCCATTAAACTACGAAAACCAGCAAGGTCTGCAGGCACAGGCCACGCCATGGTGGGAGTTCCATGGGCCAACGGAAAGGACACCAGCCGGCCT
57980_41	TGGTAATCCACAAAAGAATACATTTGAGTGCATTTTATACATTGCACACGCATGATGATTTTAGATAAATGGCTTGCCCTGCCTATCTGCAGTGTTACT
82566_80	TTTGGTCCCCGTTATCCACCACCACATTCTGCTGCGATGTTGCCTTAACGACAAAAAGCTCAGTTGGCCATTCCTTGGCAACAGGCTGAACAGTCGTGT
63213_81	TAGGTCAAGGTGCAAAGCCAGTTCCGGGTGCAGAAAGGGAAGTTGAATCCGGCGGTGAAGCTGGAGGAAAACTAGTCCACTTTGATGGTCCATTTGTCT
20706_50	TATTTGTCAAGTTGTTAAAGATGATTTGACTTGGTTAATTTTTGTGGGCCCCTTAATACACACAATTCTTGTGGTGACTTCATCAGTCAGCTTCACTGC
49095_48	AGATCCTCAGGGAGATATCAATGAGAAGTCTTGTGAAATGAGCAGTTCTGCTTCTTTGATGCCATCAGTCAAAATGGAGAAGATGGAAGATGAACCAAG
46144_70	CCACAACCAGCAAATATATCCAGAGTAGCCAAGGGGTTCCCCTGAAAAGCTTCACGTCCTGTCTTGACTCCTGAATTATCACTACTCTTTCCTTTTTTC
57982_10	GGAGGCTTGTACTGAATTTAATCCCCTTTGACGACGAAGTTGACGAAGACGACGATGATCAGATCGATGAAATTGACGGACATGATACGATAACAGAAG
20716_135	AGAAGATATTAACTGAATGATTACAATTACAACTAAAATACACAAGTAAAACAATGACAATTTAAAGTAGAACGGTTTAGACTTTTAGTATATTTTTAA
20717_96	AATGTTAATGAAGTAAACTCATCCTACCAGGCGACCTGCACTCCAGTGCTTCCAAGGGTTCTCATAGCCATCGATACCTGAAATTAGCCACAACAAAGC
2352_84	CAAATGTGACTGTAGAAGTGCAATGTCATGCATTTTCAGCCTCACTAGGACCATATAATTCAGTCATTCTTTTCAAGACTCAATTTTGAAATCTTAATT
29071_79	AAGAAGAATGGTGCATTGAAATCACCCTTATCAACTCCAAGGAGAAGGCACTTAGATTTTTCAAGAACAGATTTGATGTCCACAACCAGAAAATTGGCA
29072_39	AGGAGAAGCTCATGGATTCTGGTGTTCAACGCTCTCACTCTTCACTATCTCAGCGTACAACACTGTCAAACAGAACTTCTCCTCCTGCAGACGCCTTGT
47270_11	TCTGGAGTTCCGCCAGAAGTCACTATTTATCCTTTAACTGCAGCTGGTTCTTCATCCTGTTCATCTGCTGCTTTTCTTGGTGCAAGTTCAAGTATACCC
79275_125	CTTTTGGCCCTGAAGCTCTTTTGGTATCTTGCATCAACCAAGCAAAGGCCTGTTTGGGGCTTCCTTCAAATAGCCCTTCTTCTAACCCTTCAACTCCCT
57991_147	CAGCATACCTAACTGTTCCATTCCCCAACCTCTCATCTTTGTTTAATACAAATTTGTTTTCTACAAAGGAAAATGATAAAATTTCACAATTCACATTCA
52068_84	TCTCTTTCTGCTCAGAAGTAGGCAAGGGAACAGCTAACTTTTCGACAAGTTGTTCAGCTGATTCTTTAGAGAAATCAGGACATTCACTATTGTAAAACG
40143_149	TTTTTCTAATTGACTAGAAAAGTAGCGGAGTTCATTTCATATTTACTTCCATATAATTTCATTGGAGGCAGTAAACCTGTTTGATGAACATATGCAGGA
56629_57	AGACCAAAAGTTATTACAGTACTAGATTGAAGGACTGAAAAATAAAGGATTTAAAAATGCTACACCACACCTGACATAGGTCCAACATGGTAACATGAC
29095_26	GTCGCGTGCGCAATTCGCACCCTGATCCCCGCGTGGCGCACACTAATAGACATGCATCGGTGGCGCTTCCAAGCCGTAGAAATTGCTTGCTGCTCCTAA
47283_65	TATTACGTCAATATAAGGCTCGACTACGATTTAATACTGTGGACCAAATATGTATTAATGTTCGAATTTCGAACTTTACCTCGGCATTCGTTGGACAAG
57996_91	TCAGGCTGGGCAGGTATGGTTTCCTGATTCTGCAACTAAGACTGCCCAAGCATTGATGGACTTCAATAGAGAAGAGCTGCCACTCTTCATTCTTGCCAA
33063_69	GAAAAAGTGGCCCGGGCTTTCCGTTGATTGTATGTGCGTCCGACATATTCGGAGGTAAGCCCAAGTTATTTCCCTGCTTCTCCACCTCCTCAACATCTG
40154_5	CTTATTGCAGTTACCTTGAAGATCTTGACCGGAATCCAGATATTGATCGGAATGAAACCCTGGGGCAGTTTATCCGGTCACGAGGTTACTCCGAGTTAT
29139_129	TTAAGAATTCCATGGCGGAAACCAGTCGCCTATAGAAAGTTATAAACTTGAAATAGTCACACTTGAAACACTGGTAAATTAACATTTGACATAGCTAGA
47295_19	TAGCACTTTCCTTATGTTCAAGGTTTGATTCCTTGCTATAACTGATTTTTTGTTGAGTTTCCTACTGCAGTCCCTGGCCTTCCAATTGGTCATGCCTCT
69537_20	AGACAAGCTCCTGCGTCTACAAGAGATCCTGCAGTTTCACCAAAAGCATCCTCTCTCTCTTTGCCGCCTCAAGAGAACACTTTATGGCCTTACAATTAA
65790_45	GGTCTGCAGCTACATAATAGAATAAGGTCTCGTTCGGAGGGAATAAAAGCCAATTAAAATTGAAAATATGGCCATTATTAAATCTCACTCGTCTAATAA
72218_9	AGAATTTTAAGCTCAAAGAGGATACACGTAGTAGAGATGAAGAAATGACCGTGGCTGCAGTGGATGATGAGGTGCAAAGAGATTTAGCTGCTGGAAATA
26003_51	CAGTTCTTTCCACCTTTTCCAATGCCACAACCAATGCTAACCAAGGCACAAAGAAGGTTGTCATAATAAAAAAGTACATGCAAGAAATTAGTGAAAAGC
56746_133	AATCATTTTTTGCATGACTATGCAACCAATTGTGTGACAATAACGTTGGCAGATGCTGTGATCCCAACATGTCTTATTGTTCGAAAAGGAGCTGTATAA
49129_72	TGCGCCTGTGAGGGAGACTGTCCAATCCTCCACCAATGCGTGCCTCAATTGCTCGCTCATTAGTTTCTGCAAGGATGGCAAGTTTCTCTGTCAAATGGA
63244_23	CAATTTTGAGGGGCAACAACATCCAAATCTGTAACTAGTGATGGCTGTACCTCTGGTTGAACTTGTTGCTGCAGGGGTTGTGGATGATCACCTTGCCAT
60525_124	TAATAGGTGACATGCCTTAAACACGCTTTACATTACAATTTTCCTTTATGTGATTATTGAATTGCTAAGTTTGGTGCAGTGGTGGCCTTTTCCCTGAAG
63247_49	CTCGAAAGAACCACCGGAGAGAATAATTGAGAAAATCGAGGCGGCGGCGAAAGAGGAAGGACTGGTGGTGGCAAAGAAGGGATTCGGTGTAATACTGCA
79285_62	ATCTGCACATGGAATTAAGACCTCACATTCTCCGAAGAGTCATAAAAGATGTGGAGAAGTCCCTGCCTCCAAAGATTGAACGCATCCTTAGGGTTGAGA
10251_65	GTTGAAAAGAGGGAAACGACATTAGATATCTATAACTGGAAAGGGAGAATAAAAAAGATTACTGACCTGTAGTGATAGACAAAATGCGGGCATTGATGG
82890_81	ACAGTATTGTTGTGCCTTTTTGAGTCGTATATGTTGAATTTCCTTTGGCGTTATGTTGAAATGTGCTTTATCTGTGTACATGTTAATGTAAAACGTTTA
60568_59	CAGATTATTAATATATTGGTGCATAAAACAAGTAAAGAAATCAGCAATCGTGTTCATGCATAAGTGTCTATATTTGTCTGCACATCCCAGAACTGAAGT
82910_85	AACTAATGAATGCGAATGGTAGACTAAACATGATATAAAACACTCTCGACTTTGATTAATCATCCTTAAAGTAGACAATTCCATTGCGTTTAGAAATTT
58038_103	CCACGGCTGGTGCCCATTTTTTGGACCTTCCTTTGGACTTCTTGGAGTCTATGCTCTTGCCCTCAGCTAGGTTTTGGCAAATAACCTGCAATTTGGCGT
46169_24	ATTGATGGGCATTTGTTATTTTCTCTGCAGGATACGGGAAAGTGGAAGGCGTAATTATAACTCGAGATTGCCTCAACAAGGTCTAGAACTGGTAACCAA
82924_91	TTTCTGTATGTTACTGAGGCTGGAAAAAAGGAAGCTGTCGTAGAGGTAAGAGACGTCCAAAAATCCCTGGGTAACATATTTGTTCATAAAGGTACCGTC
82923_99	TCATCCATAAAGCCATCAAGTTTTTATATGAAATTGGTATATAAGCTACCAAAGCCAACATGGCGTGCAATACATTTTAAGACATTATACCTCATATTA
79309_47	ACTGCAGTTCCAGCTAGCAGCAAAACTGTAGAAATCGCACCATATGCAAATGTGTGAAGCTTATGGAACTACAATGAACTAGTTGAGGGGCACTTGGGT
72272_16	AGATTATATGGTATAAAGCAAGAGCAACCCTTCTGCAGAACCCTAAAATTGACCTACGAACACGCATAGTTAATATTTGCCAACGAAGTGCCTTGTTCG
52279_92	CGCCTTTATCTCTGGCCACCTTCTCTTTGGGTTTGGGCACTCAACACCAGAGTGGAATGCATGTGATTACATTTTCCCATTTGGGTGCATTTGGATTTG
49149_130	CCGGTAAGGGAGTTTTCGTAGAGGTAGATGTTTTCCAGGGAAGTGCAGGCGCCTAATTCCGGTGGAATTTGGCCGGAGAGAAGAGTGGTGTAGACAGCA
52295_34	CATACGAAGACCACTGATCATCACCATAGCTGAGTTGCATATCATCGTTAGATATATAGTAACTGCTCAAATTTTCTTTGCCCTGATAATGATTGTCTT
52296_27	TCGTACCAAGTGAGATAATAGGAATTATAGTCGCCAAATTCAGGCTCAGTCTCAACCTCACTAATTACAAGGCTGCAGTTGAACATCACAGTACAAAGA
16933_109	AACCAGATTCATCGAGTAACGCACAAGCAATGTTTGTTCTCCTTGAAAGCAACATATAAGCATCAAAAACCATCATACTCACAGTGTCTTCAGGTTTCT
46175_54	CAAACCCTGCGGCTGAACTGATGCCGCGCTCGAAATTCTCTACTGGTGAATCGGCCGCTATCTTTGTGCCATCGCCACTGCAAATGAGTTTATCATCAG
52393_61	GATTTTGAAGTTGCTTCTACCTGGGTGAAAATTAAATATGCACACCCTTACCTCCTCTTCTCTGTTTTGCATTCAGAATGTGTCTCGAGGGCAGGAAGG
16958_111	ATAAAATGATAATGTCGATTAATATTTAAATTATCATGCCATCATACTTGATATCCCAAAATCTATGTGTTCGTCTCGTCCATAACTTTGCATGTTGTG
47336_146	AATTCAAATTTTGTGCTATTTATAAGGTCAAGCATTCAAAATGATAAGCACACTAATAACCAATAATTCATGGTTATTCAAAATTTACATTGCTATACA
47337_118	AAATTTACATTGCTATACAAAACAGATATAAAGAGATTAACTTGTTCACAACACAGAATTTCCAACACACCTAAGAATTATAATGAAAGGAATTTATAT
20752_50	TATACGTATTTATCATGCATTTATACAGTATAAACGTTGAATATGGGTATGTTTTGGAAAAGTACCCCTAATACAGTGATAATGTTATTCCATTGCTGC
46184_10	TTCAATACATTGCTCAGCAGTCCTTGTGGGGAGAACTTCTGCAGAAAATCGATATTATTAGGTAATCTAGACATTAAAAGTTGTGGGATAGCAAAGAAA
29391_103	GTTCAAAGTACAGTTGAGGGACGTGTACAGGCAGCTACATCCCGGAATTGTCAAATATAAACATAGGAGAATCATCGAAATCATAAAATTAAACTACAA
29400_105	GCTGCTCATAATTCCTAAACATCTCCTGCTCCCTGGCGGCCGCCAGAAGAGCTAACTGCTGTGCCTCTAGAATCTGTTGCTGCTGTGGAGGTGGCTGCT
35785_89	TTAGTTCTTCCAAGTTTTTGGCGGAGTTGAGGGAGTGCGCGTTTGATAACTTAATTTCTCTATCATAATTGTTGATGTACTAGACATGCATCCTACCTC
33505_109	ATGGAAATCCACGAAAGTAAAGTTCACGCAACCAAATCCTTGTTAGTCTATGAGGTATGAATAAGCATATAAACTATGAATTACGTAAATAGAAGAGTG
83046_111	AAACAATTGCAGGCCTGTTCTCTCTCTCTCTCTCTCTATAATGTGTGTATATACACAAGACGCGACCCGGCTCAGCTTAAAAGTTGCTTTTTTCTAGCT
49164_61	TCACATGAAAGGCTTTTTTTACCTGCACGGTTATCCCTTTGTCGTTTCTTTAAATAGTACTTAACATGATGCAGGGAGGCTCAAATTGCCTATTTTCAT
77297_124	AAGAAAATTGTGTTTTCTTCTTACCGCATCATCCAAGAAGTGAAGTGTGCGAACCTCCCTTCTTTCTGTTCATGAAAGGAACAGGTAAACTGCGTGTGT
63275_128	TATGATGATGAAGTTTTCAAGGTGCATCTTTAATTAACTGTTATTCCTATACCAATCCTCTGTACAAGATTGCAATTACATAAAAGGCATGTTTGTATG
56931_143	TTGCTTATATATATACGTGAGTGTCCACTTCACTTTGGCAAGTCAAGTTAAAGCATTTCTTTAACTTCTCTCTTTTTCTCAGCTTGAAATCGTTTTAGT
66197_75	TGGTTCTTCTGGAGAGTTTACTGGAAATGCTTCTTGGTAAAACTAGTGGAGATTTCACAGAAGCAAATGGGAAGAATTTAACAGCCTTAATGACTTTGT
20774_61	CTCCCCCTCCTCCCTCCCCCCTAAAAGTTGGGCCAATTTTTTTTCTTTTCTTTCATAGAATTAGCCTTTTTTACTTCATAAAATTTGCTCAAAAAAATT
16974_92	AAGTCGCAAGTATTTAGTGCGACAAAACGTTGCAAATGTAGATTTAGGCTTCCCAGCTAAGTAATCAGCTGGTCTAACAGATTTCAACTCCATGAATTT
72393_40	TCCTTGTAAGATCTGTTTCCTGTTTTCATCTTCCCTAATAACTTCATGAACAGAAATATTTCCTGGTTCGCTGTCCTGGAATCGCTTTCCATGTTTATC
79338_46	TGCTGCAGACACTCTGGTGCTAGAGTTCAACCAGTACACTCGTGGTTCACGCTGGAGAACGACGTCAGTTAACAGGAAAGACCATCGAGAAGAAGGAAA
63286_15	TCCACTAAATTTTTTATTTGGGATGTTGAGAGTTGCAATCATGGTGGATACTACCTTAGCCTGCAGGCTCGAGCTTGAACGGAGGATTGCTTGTCGACT
63289_118	GAATGAGGTTGTTTACCAAAGTATTGAAAAATCCGTGGAGGTTTTATCTGTCTGCGAGAACTTGCTACCCATTTCTGAGGAAGTAGGGATTCCTGACAT
47358_149	ATTCTCCCATTAGCACATTTAAAGCAAAATAAAGCAGATAATGGCAAAAATGAATCCTAGTTTCAGCTTCTCTCTGCTTTTAAGTTGCTTTGTCTCGAA
79343_127	GAAAATTCTGCAAGCATATTCTTCGGTAAATTTCCTATGGCTTTGCAAGATTTATAGTTCTAGAGTACGACTCACAATCACTTGTTAACTTATTTCTTG
35848_43	CAACAAGATCAAGACTGGAAAATTAGTCTCTTTATCCGAACAAGAACTCGTAGACTGTGATTACAACACAGATAACAAAGGCTGTCAAGGTGGATACAT
49182_146	ATACTGATCATGCCCACAAATTTCAGTTGCTAAAACAATCTTTATCCGACACTTTAACTTTATTCTACCCTTTGGCTGGAAGAATTCACGAAAATTCAT
46214_68	GCTCTCCATTGGGAAGTTCATCCAGTTCATAAACCATAGGGTTTGCACCGAAACTGCTTATAAGTGTTCTAATGGAGTGGCACATACAACAAGAGCTTT
14565_142	CCAGATGCAAAAGTCTGTTTGGTCTGTGCAAATGTACAAGAACGTGGATCCTGTGTGCTAGAAACCATTATAACATTCTCGTGGATCTGTTTATTTTCT
6236_11	ACTCAAATGAAGCTCTTCAGTATTATATTTTAAATTATGATCAATCATTTCAAAGTGACTCTTGTTACCATTTGTTTACTGAATGAAGTAGTACTGTAT
69577_27	TAAGTAGTATATATTTTTCCTCTGCAGCTCTTTCAAGTGCAGTTGCCAGGGTCCTAAGAAAGCGACTGAGCGAAGTCAGAGTCAGCTGCTGCTGTCCAG
47370_62	GCTTCATTGAATTGAAGGACTGAAATAAGTAACTGTCATCAACTGTAATTTTTTGTTATTGCATATGGATTAATTAACGGATTAATCTATTTGTACATT
20785_4	GTGACACTCCAAACAACATGATGAATAATAATATAAATGTCAGTCCAAACGATCCCCGGAATCCTGATGGTAACTCCGATTCAGTTCCTTGTTCAAGAG
49195_30	TAAGCCTACCTTCTACAGCCCCACCTTTTGTGCGATGCCCATTTCTCCCTGGAGGGAACTTTTTCTTCCCTGGTGCTGCAGCCATTTTATTCATAGACA
49194_50	GCAGCCATTTTATTCATAGACATAGGATAACTTTCCACAGCAAAGGGTCTTTTTAGTCCTTCACTATAGCTACGTATGTCACTAGTAGGTGAAGACCAC
58075_13	GGCCAACTGTGTGCATATGGAAGAAGCTGAAACTGATGCTTCTCTTGAGAATTTTAGCCTGCAGATATGATCTGCAACATTAGCAATTGTTGGATGAGA
60986_19	CCGTCTGACATATGAAATAGGTTGAATTTTGTGTTTTCAAGTTGAGGTTCGAAGAATTAATTGGCTGCAGCGAGGCGATTTTATTCACTGTGTGCTGTT
69591_40	AGAATGATCTGCAGAGCCATACACACCAGGAAACACTCACCTTATCCCTATTTTAAGAAGTTGACAAAACAGGAAAGAGAATACCAGCCTTCATTAGTT
60991_12	CGTTGGATGAGTTTTTGACGCCCCCTTCAAGTCCCACAAATGGAGGTGGAGAGAGCCCTGCAGCGATGCAGTCATCAAGTTCATCTTGGTTCCAGTGGA
26088_111	GAAGAAGTATAGGGCAATCGTCGACTATTTATGGCCACCGGGGTCTAGAAAAGAAGAAGAAGAAGAAGAAAAGGAAGATAAAGAGATTTTGCGACGAAA
20796_86	CAAATTAATGGGATGACTGAAATGCAGAGAGGCCACAGTTTTAATCTGACGACAGAAACAAATGCATGATAATACATTTTCTTTTGTCCATATATCTTT
26096_129	TCAGCATCAAGTCCCAGTCAATGGAACCACCTTACTGGGATTTGATGGCTGCTATGCAGGGTGGTCTGAACATCATCAGCACCAGCCCAAAGAAATAAG
60993_21	AGAGATATGGAGGAGGGAAAGCCACAACTGCAGGTGCCAATAGCCTGAAAAAGGAATTTGGGTAATTGCTTTTTCACATTTTACATATTGCTTTCCATT
46228_48	AATCTTAGAACACATATCATGTGTCTTAATTTCAAGACAAATAATTGTTACCTGCCATTTAATTAGTGGGATTTAATTCTTAACTTAGTTTTGCTGCAG
20814_95	CTCACGGCAGGCTGGCTCGGACCACCGTCAGACCCTCTAACTCGGGATGATTCTTGAAAATGAATCTGGTCTAGCCTTGGAACCAAGATGAACCGCTAA
58081_135	ATCGCCACTGTGCACATGGATCAAACCAACATTGCTTGGTTCTTCCGCCTGTGAATTATAAGATTCCCCTTAGGTGGCCTAGCGGAAGAGATGTCATCT
79362_36	CTTAAATCCAACCGATCTTTTCGTAGGCGTATGCCCCCGATTCAATCGGGGTTTGCACTGTAAGAGTGATGCACATAATCCCTATCTACATTCGTCATC
58083_5	TATTGAGGAAAACCAGTTTTGGGAGAAGACTGCATATGGCCTTGCGCAATTGATCATCACCAATATTGTTGTGAACAGGATTGCCTAATAGATTTAGAG
58087_149	CAGAAACAGGAGTTGGAGGATAATCCAGAATTTCGTCCTGGAACCTTTCTGCTAAACTTTGTATTTCCTCGAAAGACTTGGATTTAGGAGGCGGCATCA
46244_106	CAACCCTCCCATAACTCCAGTGATACTCGATGTGCACAAAATCGAACCCCGTCCCTGGGGAATCATAACTCGGGATGCGTGCTTGATCCCGGCCACCAC
63314_138	GTCAGGAATTTGCTTCCCAGTAGGAACATATGTCTTAGAGATTATTCCCTTTTCAATCTTGTACTGGATGAAATGTCGGTCAACTTCTACGTGTTTAGT
46249_132	TCAGCTATTGTTATGTAAATATAGGCATAAAACATGTCTCTGCATGCGTATGTGCATACAAATGTATATATTGTGTGTGTGCACACTCTTATTCATGGA
46250_127	CATGTCTCTGCATGCGTATGTGCATACAAATGTATATATTGTGTGTGTGCACACTCTTATTCATGGATAATCTTTTGGAAAGCAGGTCCACCCGGAGCT
33610_136	AAATAAAGGAGGAATATATATCATATACCAATAAATATACAAGCTCCTTAACAAGAATCTGACATAATAGTGCTTCAGATACTTGGTCCATCAAAGCAA
69604_96	AATTGGTGTTATAAGAAAGAAAGACAAAGCAGATTATCTAAGGTTGGGAAGAAAAGCCTTGAAACTGAACAAATTTCTAGCCATTAGCGGTCCTGTGCT
29791_112	CAAGTCAAAGTGAAAACCATCTTGCCTCATCTGATGAAAAAAGGCCATTGCTTGCTCTGCTTCTCCATTATTTACACATCCAGAAATCATTGTGTTCCA
17009_67	GGCCCTCAGAATTCTTCTTCCCACGGCCATGGCCATCGGATTTAACTCACCAAAAGTACCTCCCCTTTGGTTCTTCAGAACCAGGAGCAGCAAAAACTA
10279_38	TTCATTGGTGCTGCAGTATTCGCTATTGGTAAGTTTCAAGCACAGCTGACTCACATGATAGGGAGAAAATTAAGAACTGAAACTAATGCAAGAATTTGT
20822_33	GGAGGGTTTGAGTGAAGAGTTTGTTAGTCGTGTCAACAAATCCAACCTCGAGAGAGCCTTCTACAACAAACAAGAGTTCTGCAGCACGTGGATGCGTGT
20823_14	AGAAATTTCCATCTGGTCCATTGACATTCGGTGGGACTATGAAGTCGGACAAAATATCCGGATCACTTGCTTGGACCATCCAAGAAGTCGCAAAGATGG
10281_78	TTTCAGTTTGTACAAAGAGTCCAAAACTGTCACTGCAAATGTTATCAATGTTACCTGAAAACTTGGGGTGTCGTTGGTAACATCATCACAGAGACGATA
56959_53	TGACCACCCCAAAGTGGGTTTAGATAGCGAGCTCACAATAATGAAGAGAGGGACAACTGAACTTCCAATTCGATTTCTCCATAACAGTAAAAACAGCAC
56962_102	ACGAAAATGAGCAGCAGGCTGATGCTGAAAAGAAGAAATTGGAAAAGGACGCTCTGAAGGAACAAGCAGCAGCTAATTCTCTGGCAAGAAAGGAAGGCG
56965_69	CTCCACTAGTGATATTGGGTTGACGCTGATAAAAACAAGAAAGCACGTGCAGAATTGACACTAGGTTTACCTAGATTTTGTGGCTTTTGAGTAGTGGTT
49239_45	CACCTGCAGTATCAACATATGGAAAGAAAATTTAAGATATCTTTTACTTCTCAGTGCATCTAGAAAAACTAAATGGGAAGAGAAGGTTACCTGCTCCAC
66596_60	GAAAATCAAAAGAGCATCGATTATCTACTGCTGATGTTTTTTTGCACTTGTGAAAGTGGTATGAACAAAGCACGATTATGATTTTCTTTTTGCTATAGC
46263_5	TGCAGCCTTGAAAATAGTGCTACAATGGCTCCGATATAAAAATAGATCCGTAATACAAAACACAAGATAGTGCAGAAACATACCGCTCTAGTATGAAGG
46264_33	TGTTATCTGATACAGAAGCTTCTTCAGGGTGAACTGATGCCTGTGCTGCCCTCCAGACAACATTAGCAGCCTCGGCTTCTGCAGCAGATGCCTGAGCCA
10293_130	TCAGTAACCAGTAAATATGTAATCTTAAATTTACAGAACGGAGAAAGTAGCGTTGAAATTGAAACTACACCTTCTCTCTGGCTCTAGGCGTCCCAGATT
63332_70	TTAGGAAGGACATTAATAAGCTTGTTAACAATATGAAACATGCATTTTTGGGTACTAGATTGGTAAATATTCCTTCTTGTTAGATTATCAATTTGGCAT
29858_127	TTTTATAGGGGGAAGGAAGAGTTCTGCGCAGATAAAACTACCTTTTGACCGTCATCCTTGAAGTCTACCACATTGCTTTCATTCATGATGATATCTTCT
14978_67	ACTTCAAAAATTTAAAGTCGCGGAAGAAAGAAAAATATGCTGAGAAAGCGGTATCTGAGACGGAAAATACTTCTGACAAAATTCTACTTTTCGAGGGTT
83083_120	TGTTGAGTCTGTTTTCCTGTTTTGCCTTGGAGTTGCCCTTCTCGGTCTTCTTGGATTTTGGATACGTAGTCAGATACATCATTTCTCAAAGGTGATTAC
83086_131	TTTCCTGATTAACTGACACCGTTAGGTTTCCGTCAATCTCAACTCCTTAACCTCTTCCATTTTTAAATCGGAATTCTTCATTCTGCTTTTGGATCTGCA
46277_149	TTTGTGGAACCCCATAAGCAGGGCCAGCCCCGGCAGTGTGTGGCCCGACCAAAACTCTATCAAGTATCTGGACCGTACATTTGTCTTTTGTGATAGAAC
47416_95	AATTACGAAATAGATGGCTATGGTCTTGCATAGCGGGGAAGACAAAAACGTGTTGCAGGGTTTCCGAAATTCGACTAGAATTTGACGCGGAAAAGTTGG
63345_109	AATTGCTGCTTACTATCTAGCAAACAAGCCAAACAACAGGAATATGTGATTGTAAACAGAAGTACTTTATAAAGAAAGCTTTTTGTTTTGTATGTGGAT
63347_143	TCTGAAGAAGCCATTAATGTACGAACCATACGATCTGAAAAGCAGCTGTAGCATGTGTAATTGAAAGTAAAAATTATCATGGCAAAGATGTGTCATACG
66613_103	AAAGACCTTCATATAGAAACAAGTGTTGTACTTGAAAAGTCTAAAAGCATGTTTCCTTGCCCTAGGAATAGCAATGTGACTACATTAGAGAAAGTGGGT
66615_27	TAAAATCCCCAATAAGAAGGAAGTAAGCATGCAAACTGTGAACAATCTTAAGACAATCGACAGTTTTTGATGCTGCAGCAAGTGCCTGAATCATTAGCC
77326_93	TCAGAACCTGGCGCTTCCACAAAGACCCTTCTTTCGCCTCCAAGGCATCCAGGACCCGTCCCCTCACAAACCTGGTTAACGGCGGTAAGTCGAATTACC
26138_33	GAGCCCCAATGCCATCTGCAGATTCTGTACTTTACTCCATCATCAGAATCTCTGTCTGCGGATTCCTACCTTTTGATTTTTTTTTTTTTTGGCAAGAAG
61016_97	ATCTATACCTAAGGAACCGAGGTCTATTAAAGCTGCTCTTCCACATCCTAGTTGGAAACAAGCAATGCACGATGAAATTGACACATTACAAAAGCAAAA
46289_136	ACAACAAGAACTTCCTTCTCCTTTTAATTGGTACTCCGAGGAGTTCCGAGTCAGCATTCCATATCAATTTTGTTTTAACTACGAATTTTCTGTTGCAGC
53139_74	AGATATACATGGTTTGATGTGCATGGTTAAGAAAACGCCCAAACCTTCCCTGATGGTGGTTTATTATGCCAAGCAATCAGAAATATTCTGGATGTCTTC
47424_132	ATGATTTCAAGGGTGGTGCAGGTGCACCTTGTGATGGAAGACGAGGTTTTATAAAATCTGCAATGAAATGTGTGAAACAAGATTCGCCAAAAGATTCAC
15109_68	TTGCTCACATGTACAAGACGGACAGGAACAAGTATGAGACCACTGCAAGGAGCTGGACACAGAAGTATGCCATGGGCTAACTGTGTTTGGTATGTAAGA
26155_98	TTGCAGATTGCGGCCAAGAGAACACGTTGAAGCCAGGCGACGTGATTCAATGCCGTGAGTGCGGTTATCGTATCCTCTACAAGAAACGTACCCGAAGAA
26159_78	ATCAGGACAGCAATCTTATCCTATATGAATACATGGCGAATGGAAGTCTGGGAGAATTACTTAATGGGAAGGAGACAGATTGTATGCTCGATTGGAGTG
83109_120	TGCAATTTTGCCTTTCGCATGTATCTGGACTAAATGTTCCACTGACTGCACTAGAAAATCAGCCTTAAACTTTTCTGTTTCTTTCTTCTTCACATTTTA
36399_62	AGCACTAAAATTTTTGAAGCAATGTCAAAACCTAAACTAAGTTCTTTTGAAGTCAAAAGAGCACCACATTAGGCTGGAAAAAATGTGTTAGAAAGATTG
26166_82	TGAAGTAATTGTCTGTAGCCACTTCACGTCCTGCGTGCATATTTAGAGATGACATTGTGTTTGCATAGTCTTCTTCAAGACTCTCACTTAGTGAATAAA
69626_65	ATTATGAACTTGCAAAGCAAGCAGCTGAAGCCTTGTTCAAAATTGAGCCGGAGAATGCTGCTACATACGTTACCCTTGCCAATATCTATGCCACAGCGG
43568_31	GGTATCACAATTGCCAGTCCAAAGCCATTTACCGCTCTCCAAAATGCAACTTGCAAAAAGTACTTGCTTGCACCCACTGCAGCAGTCGACAAGGCCCAA
26167_52	TTGGAATTAGCCTTTTTATCAGTGCTGTTTTCACTGGCAGTGTCTTCTGTTGATGAAAACTCAACAGCAACTGCACTAGGGTACTCCATATCCACCACT
26168_98	GTAAAATTATATGGAAAACAGATTTTATACCCTACGATTTATTGTGGAACCATCAATGCCAGAGTTTTTATCCCCTAAAAAATTGTTGGACCCCATCTC
47432_72	TTAAGACTCAAACGAACACACCGATTTCAAGATTGGTATTCTCAACATGTAGAGGAAAAAAATCTTTTGTGGATGCTGAATTCTGTTGTGTTTAAAAGT
53246_54	GGTCTTGTTGAGTTTGGACTTCACCAGGGGATATGCGAGTATCTAATGGTGACTCGGGTTTTCGTCTCGCAGTTGAATCATCCAAGAACATTTCTATGC
58116_115	AAGAAGCCTTTAGGACAAATTCTTACGTAGAAATTTACAAGAAAGTTCAGGGTCAACTGGAAAGAAGTACCGATAATGGACCATCCTCGTCTTCATCCT
20854_49	ATTCATTGGTTCCTTCACGAAATTAAGACACTTGAAACTTCGGTACTCAAACTTTTTTGGAGACGTTCCTTACGAACTTGGTAACCTTACCAACCTGCA
56989_12	TTCTCACTGCTATAGCTGTAAAACCTGCAACAGAGAGTGAAGCCAGCCACCCCGCAACTGCAGAAAACCAGAAAACAGTGACTCAGAAATAACATAGAG
43573_35	GTGGGTTGAAAGACGGCTGTGGAGGACTCTAGCTTTCACTAGGGGCATGACAGCAAGGATTTGGAAGCAAGGCGCTTCTTCTGCAGTCGCTGCGGTAGC
58117_126	AAATATTATAAAGATTTTAAGATTGTTAAAAACAAAATCTTGTCGATTTCAGGACCACAGAATAGAACTGAGCTCCTAGTTGTGTTGCAACGTCAATTT
58120_123	AGCCAGTATAGCAGAGGTATTGCAAGTAGTCGGTGATTTCAGTCTCATAGACTAACCCTGGCTGCAATGGCCCAGGTGTTCTTACTTCCCCTGCACCTA
26185_75	GCTCTGTTATTACCTGAAGCTTCTTCATTTCAGTTTCTAATTCCTCCTTTGCATTTTCAGCAGCTTCTAATTTCTCGTTTAATTGGACAGCACTGCTTT
66643_92	TGTTTGATGAAAATGATGGAAATGAAGCTGATAGTAAAGGAAGAAGAGTGGTTGATGTTACTAAGCTTGATGCTCCGGAAAGGCACATGTTCATTGAGA
26197_67	TGTGCCAATTCCTGAAAACATCATAACATCTGCTCGATAAACTGAAAAACCATCACCTTCTTCATCTGTTCCTTTCATTCCTGGACTTGTAGGTAGTAA
83133_44	ATCTTGATGAGTCGAGAATTGCGCAGCATGATTTCGAGGCTTGGAAAGATGAAGGTCGAAATCAAACTGTACTAATGAACTCAGTGGATGGATCTTCAG
3623_127	CATCAGCATGGATCACAGAGATTCCCCGCCATAGCAAATTGAGTTGGGCATACAGGAAAACATGTAGTTCCTCAACGTCCGAATGCACTAAAAGAGATG
49284_23	TTATCAGGCATCATACTAACTTCACCTGCAGTAGGAGTTCAACCATCCCGTCCAATTTTTTCCGTAAGAATCTTTCTTTGAACACCATTTCACTACTTT
69646_29	ACATCCACGTCAATCTCTGCTGCAGCACAATCTTGGTAATCAATTTTACGTTGTATTTCATAAAACTTTAACAGGATAGTGGATTGTAGCAAACTAAAC
40246_137	AATGCTTTTGGATGCACCACTGATGTTGTCAGGGGTTTCCATATCCTTCTCATTGATACTCAGAGAATTCCTGCAAGTATACAATTGTACGAACATCTC
57011_78	GTGGCCTCCAAGGTTTGTTGAGAAGTTCTGGAGGCTCGCCAGTTTCATCTTCTTTATCCTCTGCCAATCCTCCATCCTTTGGCCATATAGCATTGCCAT
57015_75	AGCTGATTTACACAACAGCACAAGGAATTCAAATAGTAGATTATATACAGTTTGCATTCTTTGTTAAAGCTAATTATAAATTCCAAGTCTTTTCAATTA
57019_99	CGAACGGGTAAAGATGAGCCAAAACCCAGAAGCTAAAGAATACTCCTCCGAGCAAACGGCTCCATTGAGGTATGGTGCTATATATTGTCCGACTAAAAC
69663_114	TCTGAAATGCACGAGTTATGAATATGCAGGAGAAGTCTGACATGGCTACTAAAGAAGCTGATACAGCCAAAGCAGCCTGGTCTTGTCGGGTCTGCTTAA
61053_136	GTGGATAGCAAATACTACAAATTATATGCATGCTCTATATGGATTGACCATTATATGCTTTTCAATATTGTCATTTCATCAAGTCCCCGTCATTTTTTT
61054_76	GCCCAGCTATAGGATTGATTACACGTGGAAGATTTTAACATCTGCATTATGTTTTTCAGGACCAGTCCAGAACTTCTACTTAATTCTGTGAGAACTCTT
79419_117	ATAGCACCAAGCCTTTAGCACGAGTGAAGGGAATATCATTCAAGTCTAACTCGCTTCCAAAAGGGGTCACTGCTGTCATCTCCTTCAAAGATATCCCAA
79422_36	TGAATTATGGTGCTGCAGTAAGTGAGGTAAACTTAACTTCAAAACCCTTCTTTTCTTTTTACCATTTACTGATATTCACTTGCGGTTTAGCACATGCAG
47477_77	ACTGTCACAACTCGAAGTACTTTATGTTGACGATAACAATTTAACAGGTGAAATCCCTGTTTCTTTTGGCAACTTATCGTCTCTTGTCGAATTTTTTGT
17072_60	TTGCCTCAGCTTCTTCAAATACATCAAAGCGTCTATAGTGTCTTGATATGGCAAAAGTGGCATTTTGGCGCCACAAGAACCTGAGGAATATAGTTGAGG
57026_138	CTTTGAACCTGCTGGAAGCATTCCACTCAGTTTCACGGTTAAAGTAATTTTGAACTTATACTGTGATTTTGTGAATTTCTTGAAGAAATTTATTAGTGA
49307_30	CCCGGAGTGAACAGTGTACTGCAGATTTCAATTGAGGAGAAATGAGCGGTGCAATGAGAAATAGAGTGCAAAGATAATTCAAGATGAGAGGCTACACGC
57029_33	AACCATCTTAATAAATGTGAAACATCATGTCAGATTAAGGTGTTTGTAAGGTAAATGTATATAAACATTAGTCATGGACTGCAGAAGAACAGCGCTAGG
57030_71	TTGAACCATCTCGGCATTCATTCAGACGTGGTCAGACTGCTGGATTATTTTATGGAGTCTCTCAGTTTTTCATATTCTCGTCCTATGGGCTTGCTTTAT
66681_59	AGGAAGTCTTCCTATGTTTGAATGCTTAACACCAGAAAGTAACACAAGGCCATAAATTTTGATACTCAACCAGCGTCCTACCTGCCAGTATGTGAGAAA
72928_104	CCAAAGGATTGCGTAAAACCCCACATATGTCACATTCAGACATACTATCTTCGTTATCATATGTACAAATGCGGCAACGCCATACCCCAGTCTTGATGA
58162_93	ATGTAAAATATATTTGTTCCACCAAAGTCCTAGTAAACACAGATTTGGTAGATTAAACAGCAAGAAAAAAAATGACTTTAAAGATTGAACAAAGTTTAT
58163_84	TACCCAAGCAAAACCAACGGAAATCCATTTTTGCAGGACTTACATTACCGATAAAATAACCACCACGAGTTGGCATAAAATCAAATACCCAATCAGGGA
57035_50	GACGCTATCATTTGATTACTAGTTACCAGGAGGCTATTTCAATGTGTGGTATAGTTGTTTGCATTAAGTTTGTTCTTTTCGTCGCACTTTAGGGGCTGC
49317_58	TCTAATTTTGTTTGTTTCTTTTTAGGCACTGAGTTGTTTTATCTTGAATACATTGTTTGCTAATCTTTTTTACTTTAACGGTATTAGGTATCAATTACC
49330_81	CTAATCTATGTATGTCGTATGATGTTTTAGGCCAACAATGTAGCCATCCTTCATGAAGGAAAACAGCCATCTAAACTAAAGGAAACTCCTGAATCCCGA
15147_103	CGTAGTAGCTCTAGTATTCACGTTGTCCTGTCAGATGAAAAATAAGTGCCAATGTATTATGGTAAGAGTACTTAATCTGCATATTGCAATATTTTCAGT
26251_90	AAAATTATATTCAGGAAGTTGGAGGCGCTGCTGAGGATTAACGTTATTGTAAAACACAGAATTTGGGTGGTTTTGGTTACTTGTTGGAAGCATTTGAGA
49333_11	TTGTATATACTTCGAATACATTTTGCAACTTTAGTTACTGCAGTTTCTCTAAAAGAAGACTGTAAGAGCTAAATTACAAGTATGTTAATGTAATTGATG
29917_22	CGTTCAATTTATAAATCAAAAATTTTCTGCAGATTTTTCTAAAGAATTTCCTTCGTGGACCGTTGAAGAAAATGTAAATCAGGGACCTAAGTCACCTAA
46331_73	TAACACGAAATTAGAAGTAATTTATCTACCAGAATAACAACTAATTCCCAAAAACCCCAAACCAAAGAAAAGTTGTAGAAAATACCGAGAGGTAGAGTT
66698_33	TCGTATGAAGTCTTCGACGAGTCTTCCTCCTGATAGTCCTATAGGCCATTTAAGTACAAAATTCCAGAATTGGGATGGCTGCAGCCTTGGTAACAATGG
49346_63	CAAGAATTAAACGAACCATGACTCCAGCAAAATACATGCTCGTGAGACCATACATCACTATAAATATTGTGGCATCTGACAACCGTTTGAAGCAGAAAT
53823_126	CTGCTGACGATCGTCAAAGTGCTAATGAACTGTTGCAACAAATTAGGCAGCATTCTTCTCCATGTGGTGATGGAAATCAGAGACTATCTTATTATTTTG
49362_34	TCTGAGGGAGGGTACTGCAGACACTTTCAGAATGCTCCATCTCATTCTCATCAGTACTAAAGTCCTGAGAAGTATTATCACCATCCAAAGTATAAAAAT
37047_91	TTTCTTTGATGCGTGAGGCATAAAACTATTGAAATGAGTTGGTGGCTCACCCACAGAATGAATATTAACCAGTAAAATCAACTTTTAAGCTTAATGGTA
83155_90	TACGCTCACTTTGCTGCATTTATATCGACAGCAGAAGATTGAATTGGTGTAGTGTGGACACTGAGGTTTTGGACTGTTGAGTTTGATATAGTAACGTTT
57048_33	ATAATTGAAAAGAGAAAATAGAAAGATTACTAACCTGTATAGATGGACAGAATGCGGGCATTGATGGGTTGCTGCTTTCGATCAGTTAGCCACTCAGGG
3637_50	GCAGGCGTCCATGTTAGCATTTTTTTCTGAAGAAAGGGAAATATGCATTGTGTTCCTCCATTTGGTTCTCATTTCTAATGTTATCTCTGCATCTTTCAT
49376_22	TTTTAATGCATCTGTTCCTGTCTCTAGGTAATCCTGTGCTCTACTTCCCGTCTCCTTCCACGTTGAGGGATCACATGTCAATTTGTTTCTTTATTTCAT
15160_99	CTTGTTTCTCTCTCACGAAGATACAGAGAGACACACGTACTATTTACGGTGTCAGTGTGCATATATTGAAAGAGAAGTGCTGTAATGGAAAAGGTCCCT
43580_57	CCAAGGTGTTTTATTTGAAGATGAAGGGTGATTACCATCGGTATTTGGCAGAGTTTAAGACTGGAGCTGAGAGGACTGAAGCTGCCGAGAGTACTTTGT
20908_6	AAACAATCAACAAGAGCAGTCCACTTTCCAGAACAATTGTCAAGATCACCAAGCCGATAGTATTGCTGCATCTGATGGACTGGGGCTGCCAAAGCATGA
63400_93	GGACCAACCCTCTCTTCTTGCATTCATTCGTCCATAAAACAAGTTGTTGGCAGCAGTTTCATGTTGTTGAAAGAAGCAGTCTCTTCATATGGTGTTCTC
40278_82	AGGTTCTTCCCATCGATTCTCACCCAGAAGAAAGACTCGATGTTGAGATACTTCAACTCCTGTTGTACCTTCTTCTTTTGAAACTGTCCGCTGAACTTC
17101_16	GTTATTATGGAGCGATAACAAATCTTCCTTCAACCCCTTCGAATGTCCTGCTGATTGACTACTGCAGCTAGGGACGGGACTGATCCTGTAAAGTCTTTC
73064_34	GTTGTACTAGATGCCTGGGTGCTCTTCAAAAGGTCAGCGAAACTTCAATATTTTCAAGAAACTAGAAAATGAGTCATTTTGATCCCAAGAAAAGCTGCT
49379_7	CTGGGCAGTTTGTTATGGGGGTTGAAGATAACATGACGCCAAGATCACTACCTGATATTGCACTTAATCAAATGGTTGAGGAGCTGAATTTAGGTAATG
26274_115	AAAAAAGCCTTCGATGCAGCATGGACCTATTCTTGTAAAGCACTATTTACAATTCCGAGACGATGATGAAGAAGAAGGTGATGAATATTACGATCAACA
43591_114	ATCTACGAGAAAAGATAGCGTTGTCGTAAAGCCACATAATATATCACAGTATACCAGTGCTTGAGCATCAACAGATGTATCTGAACGAAGCATGTCCAT
3649_40	GCTTCAGTCACTTTCTTTGCAATTTTGAGTGATACTCCCATTTCTTTAGCTGTCCCCGTGACAAATGCCACCACATTTGCTGCCACTGCAGTATTCGGG
40281_122	AACCTTCACAAATTCACATGCTATGTCACTCTTTCTTCTCCTTCTCTTTTTCGTTCCCCTTTACGCTCGCCGTATCAACTCTCCGGCTTTATTAGAGGT
17107_28	GTATATAACCCGATGTACACCTGCAGGGTGACGAAATTGGCATACAACATGACGAGGTATTTCTTCACAGAGTTCACTGTTTGGTTAGATTCCGAAGGA
26278_75	CTGAATCAGAATACCCAATCATGACTTCTTGTTTCCCATTGATTCTGTTGCGATACCAATCTATTGAGAAAAGCCTAGCCACAGCAGCAGGTGCAGCCT
15166_99	GAGTGCAAAATCTTGCCTTTCAACAGGTAAAGATGGGCATTCATCTCGACACCTATCTCTTTAATCCGCCATTCGCTTCTCCAATTGAACTAATAAAAA
79465_111	GACATTGTAGTCCCAGGAAGTACTTTCATGATTAAAGAAACAGAACTTTGTTGCACAAGAGGGTCGCAAACTCTTTGGTCTGATAGGATTTCTGGAAAG
77388_17	TAATGACACTAATTCATTACCACTTTAGCAGTACAATCAAGGACCACGGGAGCTCGTCCCTTCTGCAGGGGAAGCTGTGACCATGGCTCAAGATGTAGT
54018_68	GATTTCTTATACATATCGAAAAATACCTTCATCACATATACCGTAATCTCCTTCGTCATCACACGTGACTAACATTTTCCAACAGTGTTAACCGTGTAA
33676_24	ATTCCGGCAAGATTCTCACACTTCCGATCGACGATGGCCGTTTCGCAGCTGAATTTGCTGTTAAAAACAGTGCTCCCATATCTGAAGCTGTCACCGGAG
66719_86	AAAAACAAATGAACTAGGTATTCATCAGGACAGGGAATTGCCAAGACTTGCATGGAGGTCACGCGTGTATCAGTGCAATTAATCCCATCCCAACTGCTG
54019_81	GTTTTCCATCTAAAACTACCCATGCCATCTTCAAACCCCAGCTTGTGTGAACTTCTAGATGGCAATGCATGAACCACATACCTGACAACAGATAATTCA
79468_111	TGGCTGTTGCATCCTTGGGTGAACAGATTACTGAACTCACAAGTCCACCAGAGGTACAAAATTTGTTGTAAGATGCACAATTTATTTTTTCTTTGTACA
61088_40	TGCATTTTCGATCTTTTCTCGTTGGTCGAATGCTGAATTTTTCATCAACTCTGCTAGCTCACTAGGGTTGGCTTCCACAATGGGATAAGCAGCTTTAAC
61089_74	ATCTTGCATATTGTCACAACTTTTGGTTCCGATTCGCGAATTTTCGCTACACATTGCCAAATGACAGCAGAAATAGCTTCAAATGGAGAAAAATCAGTG
33678_74	TCTATCCCAAATTTCTTCCCCAATTCTTTGGAAGCAATCCCTAATTTTTTTTACACAGCAAAATGTCAATTGGAACACATTTGAATTCATTAATATATA
47508_20	TCTATTAGAGCTGAAGAAACTTTGTCGCCTGCAGCTTGCCCATCAGCTCCGTCACTGTCCTCTCTTGCAGCTTTATATGCCTTTCTGGCTTCTTCTTCT
20921_58	CTTATCACAGTAGGACAAAGTTTTGATTCTCAGCCGTGATATACAACTCCCAAGACTCATAAACCACACATATTATTGTAATGAATCAATAGATGCTTT
58191_98	CTTTTCCTCTTTATATTTTATCAAAAGAAATTGACCTTTCAAAGGAAGAGTGCCCTTTAGGAAAACAAAAGCCTTTCTCTTCGTCCTTTCTCCATCAAC
47511_19	ACAACCACCCAGTGTAATCAAATAAATTAAGATCAGATTTTTAAGCTGTCAATTTTTCAATTCAACATTTTATTACTGACACCATATCTCTTCTAATAA
47513_138	CTCTGGCTTCACTTTACCAGACACACTGAAAGCTCTGGAAAAGGGTGACAGAGCACGAAAGGAAGTTTACCTAGTGTTCAATAACTCAAGTCATGCAGA
6314_93	TCTCGACATGGTTACTGAACTTCTTTCGCTCTAGCGTGCCCTTTAACATGCTCACGACAGAAGAAATCTTATCAGCAGTCCCCAATTGAAGGTTGTTGA
58202_17	CCACTGTAGCAGTTGTAAAATACAGTTTGGACACAAATGCACGTCATGATACTTGGCCGCTGCTGCAGTTTTTTTTTTATTTGACCGCAATGCTAATTG
49391_21	TGAAAATCCCTTTCTTTTGAAGTTGTCTTCAAGTTGCTTGGCGTTGAAGGAAGGTGGAGGGAGTTCCTGCAGAACTTCGGAGCTTAAAGAAACACGGCC
17130_104	ACCTATAGAATTATGTCCAATCATGTCAATTACGCTTTTTTTAGTGGACGGTAAAGCCTCTCTTGGTCAGGACAATAGGCTATAAGCAGATTTTTTCCT
58211_116	CTAGAGATTGAAGTTATGCTATCCTCTGTTTGTCTTGTTTTCTTGATTTTAGGTTTCTATCGTGATTGAAAATCAGGTGTAAATGTACTGAATTCGATG
54022_148	CATGAACCACACACCTGACAACAAATAATTCGTGCTATGTGTCATTCTTGCCAATTGTTGTCCACAAACCAATTTTCTATAGTTTAATAGTAACCTCTT
54024_130	AGGGTTTATAATTCAGGTTTCAGGCTTTATATTCTTGTAATTGATTGCACCTTGTTTAGCAGTAAGAAAGAATTTAGTTTTTGTTTGTATAGTATTGAA
15176_113	ATATCCTCTTGTAATGATTATAAACTGCTACAGAAAGGACCTGCAATCAGTAAATTCAATTTAACTACAATGACAATATCATTTTAAATAAACACATGG
17141_49	AAGAGGAGATAATTTCAACAACGAGTGGAGTTTCATCTATCAGAGTCGCTTATTTTCTAAGGCCCTCTGTCACCTCCATTCATGGTCCAGTTTTTGATC
6329_107	GAAGTCAAACTATGCAGACATTTCAAAATGATTGATTGATACTGAAACATTCTCTTGTATGGCTGTGCTTGTTTTATCATTCACTCTCGTTTTATTTGA
20930_57	TGTACTCATCTCCATGAGCCCTCATGTGCATTCTCAAATTTGCATCCCTCTTAAACCCCTTGCCACACACTTGGCAATAATGTGTGTATTTTGCCAGTA
49394_114	GGCCATAAGCCAATGTGCCCGTAATATTGTACTCGTAACGAACCCTGGTCTCGAATTTCGCATCGCAAGGGGAAGGAGACACCAAATGGAGCTCCATGC
15186_147	TTCTCGATCGAAATCCACAATTTCGTGTGGATTCGATTGTGCTTGCCTCGATGGGGGGTCGTCGTTCAACACGCATCGCGATTTCGTGCCCACTCATGC
15188_21	TCAATCTTGTTCCGAATAATAATCTTATGATCCCGACAACCATCCGTTGCTAAAACATCTCGATGTTTACTTTTGCTCGTCATGGGCCACGAATGCAGC
37477_17	AGAATGGACGTTGATTTGTCCGTCTACATGCATTGATTTCACTTTTCCTTTTTCCCCTTGACCTGCAGAAGAAGCAGAAGCAGAATGCTACAACTTGTC
17147_50	ACTAAAGCAAAATTGATGTGTTTTTCATTGTCACTATAAGTGTCTGTCCATACAATTTCCTTTGTGTTTCATTGTCACTCAGTGACCAAATATATCTGC
17148_6	GATCTTTAGGTTTTTATAGGATTTCGCCAAGCGACAAGATAAGGATCACATATTATTTTTGTAGCCTCACCCTACAAGTAGAGGACACTTTATAGAACT
17150_86	TTTTTAAAGACCAAATTATGAAATCTTTACAGTAGAAAAAAGAAAGACAGAGAAAGAAAGACAAAGAACCACGGCTGGTGTGTGAGGCATTGAATAGCT
66737_44	CCTTATTCTGAAGCCTAACAAGCAATGGTGATATGGCAGACTTCCTCCTTAAACCATCAGAATTATGAAAATCTTCAGTATCATCAGACTGATCCACCA
3663_86	CAGCACAGATTGCACTTCTTTTCACGTCATTTGTGCTTATGTCCATCGGAGCTGGTGGCATTAGGCCATGTTCTTTAGCATTTGGAGCCGACCAATTTG
79484_148	TCCTGTTGAGAAGATAGATTTCTGCCACTAAGTATTCAATATCATAAAGTATTTCACAGACAAGCTAAATAAAATAGCTTTCTAGCTGACTTATCAATT
20941_48	GAGAAGTTGGCATTATTGCACCAATTGCAATTGGTTTCATTGTGGGTGCCAACATTCTTGCTGGTGGTGCATTTACTGGTGCTTCAATGAACCCTGCAG
37521_79	GTAGATGCAAGTGTTTTCCCTGTTTTTAGTATTCTCCCCTTTAATGTATAGTTCCTATGTTTCTGCAATAATCGGTACATTGTTTGCTACCCCCAGTCC
6337_20	TATTGTTTTGGAGTTGTGTAAATATTTCTCTTGAACCGTTCTCGACTTTCACGGTTTCAAGAACTGGATCGATGTATATATATATATACACACACTAAG
58235_12	CACTTAATACATCATTAGATTATGACGATAAAACGACTGCAGCAGATTCATATACCTTCTAGTAAACTGTTTAGAATTTTCAGAGTAAGAAACTAGCGA
43608_16	AACTTTGTAGAAGAAATACATAAATATCAAAAATATTGCAAAAACCACCTCCATGGCCATCCTGCAGGCTTGTCGCTCTCACTCGTGCACACAAACAGA
47547_42	CTAAAGCATTTATTATTGCAGAGTTAATAGTTCATTCTGAGCATGACTCACTCACTGTCAAGTTGCTAAATGGACTGAGCTCTTCAGCTGCAGCCTACA
66752_43	ACCTGAAAGAGCAATAGGAAATGTCAATGGAGCAAATCACTAGTTACACTTCCAGTTAACTATTTGCATACATGTCAGAGAAGGTATCCTACAGCTAAA
37561_120	TAGTTTCTGATACTATTGATATTGCTGGTACTGTCTTTTGTTCTTCATTTTCGGGCTCGAATTTGAATTGGGCTGTTGTGGGATTTTCTTCACTTCTTT
17164_115	GAAAACTCATGACTTTTGAGATTGGATGGTTTGATGAAAGTGAAAACACAAGTGCAGCAATATGTGCACGAATATCAACAGAAGCCAACATGGTTCGCT
37576_55	ACCTCCACCGCTTTCAGTCTTTACTGTACCTGCTCAGCCCACAAAATATCGGTTGCCCAAGTTTCAGAAGAACCCACCACGGCAACCACAACCTACAGC
77400_10	CAGTAAGTCAAGAGGCATGACTGTTGATGTTTATTAGCTAATGTTATATTTAAAACTGCAGGGTTGGGCGACAAGTTGTCAATGTACCATCTTTCATGG
43618_71	TTTATGTTCTTTGGAAAAACAAGCTTAATGGACTCCTTGTTTTTTGGGTGTGCTATCTCCCCTTTCTATTTTCATAGAGGGTTCGTGATTTTTTAGTTC
43620_124	TTTCTTCATAAATTGTGGTGGTGCAACTTCTCAAGAAATGCTTGAGCTTATTAGGTTGGTAAAGGGGACAGTTTTTGAGGGATTTGGTGTAGAACTCAA
83197_96	GTGAATCAGTTTAACATGTCTATAGACCAGGTACACACCATCTCCCCTCCACCCGCATCCTGAGGCTTATGCAAACAATTGTACTGCTGTTACATCTCT
66756_147	TGGAATACTACCTTCACACATTCGTCTTCACGCGCTTGTAGAATGTTGCTGCTGTCACATCAACCTCAACTCGAACCCCAATATACAAGGCCTTTGCTA
61115_25	CTGAGGACGGCGGAGCAGGTCTTGCAGCGCAGTGGAGGGTACGGGAGGATTTGGAGGTCGACGTGGGGACGGATCGGCTGGATCGATGCAGCAATTGGG
57104_11	TGTAACTGTATTTGTTGGCACACCTTTCCTCTTGACTCTGCAGAAGATTAGTAAATTTTTACATCTTTGCTGACATTTCTCTATTGTGTTGATAGCTGA
83207_10	CTGGCGTAGGAATTATGTCATTTATGAAATCATAGGTATTGAATAGTCATGGATTCTGCAGGTTCATAAACTGTTAAAAGGCCTTCCTCCTATTCGGTC
47554_108	AGGGTAAAGAACAAGCAAGCTGATACACAGAGCACGTGTTGAACAAAGTTGATGAAGAACGAAAATAAAATCAGCAACAAAAAATCTCCAAATGGAAGA
47555_123	GCAACAAAAAATCTCCAAATGGAAGATTTGAACAAGATTATGAATCGCCATCCTCAAACGATATTTGTCGCTATTGGGGTACGTGCTTGAAGGCTTCAA
46373_82	CACATCATTTGTGGATACAAATTCCCATTTTCTCTTACACAAGCTGCTCCTGCTGAATTCTCAACAATGTCTTCTTCTATACCATCCAAAATGAAGGCC
15198_71	TACTATTCGGTTACTGCTTCATAGATTGTTGAATAGAAATAACGATTCTAATGGTCGATAATTTTGGTACAATGACTTCAACTGCTTCAATGCCCGTCC
15201_50	GCAGAATATTTTGAGTTGTCTTATAGTAATGATGACCAAAAACAGATGTAAGTTATAAATTGTTGAATACACACCGTTCGATGCCAATTCTTTTACACC
46376_148	TATAGAGTTATTCAAACTTTAGCATTTACATACACATAATTAACCCTATTTGAAAATCTAGGCTCTCATATTGCAGCCAGAAAACTGTTAGAAATCACT
37682_24	GGTGCAAACCAGATATATTTACTTATGGGATTTATATTAATGCATTGAGCAAGTCAGGGAAGATAAGTACTGCAGTGAAGTTGTTTAGGTCAATGCCGG
37705_66	CGTATCTTTGCAAGGGGCAAAACTGAAACACCAGCTACAAATGCGGAAACTGATAGCAAGAAAAAGCAGCAAAATAAGGAGCTTCATTCAAATGCCAAT
47571_129	CTTCATATTTTGCTACTGTTCCACTATCACTCGCCACATTTGTTCCTTCAGTGATTGCAACAGTGCTGCCTCCATTTTGCCCATTGCTTCCATTGTTAC
6368_73	TACTGTCCATATTTGGAAAGGATGAAGTTTTGTACAGAGAAGACCTCAACAGATGTTATTACAATCTTGAAAAAGGGTACAATTCAATGCCTTTTAACA
37728_34	TGGTTATTTTGCTCCTGCAGATTCAACCGAACCAGCCACTGGATGAAGTCTCTATATCTTGCATCTTACGCGATTTACTTCACGCAATCGAATATCTTC
57115_116	TTGCTATGCAAGCCAGTACCAGTAGTAATTCAGTATACCCACATCTTGCACGTCCCTAATGGCAAGCGCCCCACCCACCTTTCTCTATTCCCCAGGGCT
37732_113	CTAGATTGGATGCTTAGTATCACTATATGGGAGGGATTCAAATGTCAACTGTATAATCCATTATGCATAATTATAGGCTTTGTAGTTAATTATTGTGTT
17177_12	AGTCAAGTTAAAAGATATCATAACATGTATACTAGTTCTACCTGTGTGACAATATCGTGATCAATCAAGTGATTAATGGTTGTAATAATTGCAAAATAC
47575_41	CAACTTAATGTGGATTTTCTTCAAATGTCATTTTAATGTTGACGTATCGCGCGGAGCCTAATTTTAATAATCACTTATCCCCTTGACTGCAGAACTGTT
61122_131	CTAAGGCTGGGGTTAGAGGTGCCGAATCTAAATTTATCAATGCCCTTGCAGCTGAAATTTCAGCGCTGAAAGTTGAACAAGAGAAGGAGAGGAGATATT
61123_112	GCTGAAATTTCAGCGCTGAAAGTTGAACAAGAGAAGGAGAGGAGATATTTTAGAGATGAAAATAAAGGGCTTCAGGCTCAATTGAGGGATACAGCTGAG
47578_71	AAGGCTTGGGATGACCAGGTAGCATTTTAATTATGAATTAGGGTTGACTGTATGAATCGTGTTTTGCACCGTTTCATTCACTTTACTGCTAATTCTACT
47580_55	CTATGAAAAAATATGAGTCACATTCCTACATTTATATTGAAACCACACCCACCCTTAAAATCACAAGTAATAATTTAACTATACTTTTGTCTCCTTCAG
10344_85	CAAAAGCCATACGTAAAAACAAGCCAAACATACAAACCATTAAGAAGACATCGACAGCCCTCCTTTCATACTCAAAATCCTCAAATTCATCCAGAATAT
10348_75	CCCGAGTGGTTGCCAACAGCAATCTGAGAAGAATCTCCAATGAAAGTTATACAAATTAAAAGGTCACCGACATCATCTCGGCAGGTTCGCCATGGTCTG
6380_138	CAAAAACCTTATTCATGGTCTAACAAGGATAAACACAGCAAAAGAAACAGAAAATTAGTAACTTTGCAAATATAAATGCAGTCTCACCAGGAAAAGCAT
10353_30	CAATTCACAACTACATTTCTGCAGTGATGCCTTCACGTATAGATGTCAATCTCCTCAATCATAATCAACCTTTCCTTAGTCATCAAATAACATTACACG
30002_39	AGTTCTCGCCTGCAGAAGCTCATTGCCAGTACAAATGATGAAAACAATGGTACAATTGACATCCATGATATACCCGGTGGACCTGCTGGCTTCGAAATA
66777_80	TCTTTATTTATACTTGGCCAAAAGTTGATGGCTTATGTTAAATCACTCTGGCAAATGTAACCACAGTGTCCTTTTGCTATTGAAAACAATTTGCTGCTG
37844_111	GTTCTTCAATGGCAAGCTCTTACCTCATGTTTTTCCACTTAACCATCCCACAAATAATTATTCCTATTCGCGTTCGACGAGCAGAACAAGCAGCATTAG
20962_66	GAATTTTAGACACCACGAGACTCTCTCTCCTAATGTGTTAGCAACCTCACAAGCATCCATTAGAAAATAGCGAATCTCTAGCGCATGGTTTTCACAGTT
46386_6	ATGATCACCCTCACAAATTTAAGTACAAAATTGTTCATTTTTCTGCAGCCTAATCATATCCCTTTATCAAGATGACTAATTTGAAATCATCTGATTGTT
49456_55	GGTTTTTCCATTGCTATAGACTTTCCTTATTAAATAAAAACATTGAATCTCCACAAACACAGTAACTTTTGTATCCTCCGTGTTCAGTCAGTTGCGGAA
79516_51	GACACCCAACCAACATCATCGCAGTCGCCTCAGGGCTGCGCAGAGTCTCGTCCGAGCTAACTTCCAGGGACAAACATGAACTTGGAGATGATATCTCTG
40322_145	CGTCTCTTTGCAAGCTCAATTGATGGTCAGTTTTCTTCAAAATTTTCACAGGCATTCAGTGTAATCATTTATGCATAAGTACGTGTACTTTATTAATCT
79519_15	CTATGCCAGCATTATTGTGCAGTATATCCAATTTCCCAAATTTGGCAACAGCTGTGTTAACTGCAGTTTCTATATCGGATTCTTTAGTTACATCACAGT
6388_91	CCTAGCTTCCCAGCATGTGAGCAATATGGAAGCTTCACTCGGTTATAACATAGTTCCTGAACCTGTAACATTGCTTCCAATTCAAGGTTTGCTTCCTTC
73458_50	GGAAATAATGTGCACCCATTTGCTCTTTGAAAGTGAATACTTAGCAATAACAAAAGACCTTTGCATAGGCTCGAACAATCTTGTTTCCAGAGCTTCTGC
20970_83	TAAAGGTTTGACTTCAATCTCAGTGGAATGAATGCGTATATTTTGTATAGTTCTTGAACGACTTGAGAAACTAAATGTGTATATATATGTTTTATTGTG
3699_121	TATCAAAGAGTAAGCTAATGTTTGATCTCCATATGCTCTTAAAGCGTGGAAAAATAGCCATCGACAACCTCTTGCTCCACCACCACCACCACTATTACG
37966_26	TTTTTACTTTGCTGTTTTCTTTTTGGTTGTCATCTTTCGCTTTTAACCTTTGTAATGTAGTGAAAACCTCTCGATCCTGAATATACTGAAATGAACATT
37967_69	AGGCGATGGTGGTTGTTTTGAGTCTTCCGTAATGCTGAGTTCCCGAGTTTCTTGCTGATGATGGCTTGGCCAATTAATTGTTCTCGGCCAATTTTGTTC
37968_27	CCTGCCATATGGGTAATTTCTGCTTCATTCTGTGTGTTGCATCTCCAGTTCTGGAGAAATTTCAGCATGTGGCTGCAGCAGGCTGTACAACCAACTGAG
77417_80	GATAAATGATATGTAGAAAATGAGATATGCATATACCTTTCTTATTCTTCTCAGTATTAGGAGAAGGACACCGTTCCTCTTCACCCCAATCATGCATAG
49474_56	AGCCTGGTTTTACTGGAAATTCCCCATGATTAGACTCGGAACCTTCAGCAACAGAGCGCCAGAATTGGATTTTAGCGTTTAAATCACTGTCTTCTTCCT
3703_35	GCTAGTGAAAAGGCTGCAGCTGAGTTTCAGTTGGAAAAGGAAGTAAAACATCTTCAGGAAGCACAGGTCTACACTTGGCCAATTACGTGTTCTAAATTT
38029_39	TCAGATGATTGTGAAATCAAACGTGAAACAACCTGCTAAGGAGGATTCCATTCCTGTGGCACAACATGATACTTCTTTGCAGAAAGATCAAAAGGAAAA
54046_25	ATATTAATGTAATGTGTTCCATGCTGCAGCGGCAGGTCTTAAAATTCTGCGTGAAAATGACCTTATACATCGGGATTTAAAACCCCAGGTTTGTTTCAA
83226_64	TATTATTTATCCTGGCTTTTGTCCTTTGCCACTGGTCCTGTATTATTGGTTGTCATGCCACTTACGGAATCGGCCCTTTCCTTAGCAAATGTCACACTG
40329_14	CTTAGTAAATTCACCAGAGTTCATTTAATGCTCAGGATCACGTAAATTACAGTAATAGCACATTTATCAGTTCAGAATTTTGAAACGGCATGCTTACCG
17209_120	CATGTTTTTTTCCCCTTGAATGCATCACCCTAGAAGCCTCACAAGATTTCGATGCTGAAGTTTGGCAATACAGATAACTTCATTCTTGAATTCATCGAG
54048_95	ACTGTTTGCATCTTCCGTGGTATATAGCTGATGGCTTTGTGAATTTTGCGTCCACAGGGGTCTGTTTGGCCACTGGGATTTCTGATGAGGTCATGTGCT
17211_34	GTTTAGGATATCAGCTGCAGTAATGGACAGTAAGGATGCTAGAAGAAGAAGAAGACGGAGAGGAGGAAGAAGAGGAAAATACGTATCTTTAACTGGTTT
38041_32	AATTTTACCATTTTTGAAACCAAAAATGAGCCAAAACGTACAAATAACAGATGTACCACTAGTTATGGGAAGCTTAGCTGCAGAGTACGGCGTTAAACC
30023_38	GAAAATTTTAGGATCAATGGATTGTTTTGTCAAGTTATTGGAAAGCTTATGTGGATAATTGTGTTCATCTCTCTGGTTAACTTGAAATTTTCAGTTCAG
66798_78	ACAAATTAATTCTGACAGAACAAAAATCCAAACATGCAATCAAGAAAACGCAAAACAATCTAACAAGCAAAGATGATTTACCGGAGTGGTATTTACAAA
79540_33	CTCAAAATGGTACGACTGCAGCTAGTGGGACTAGTGGTGGATTGGCAAGTTCCCACGTGATTGAGTCTGAAAACTTGGTCATTTCAGTTCAAGTCCTTC
79543_66	CAAGGTTTGTCATAATTGAATGCTTTTCTCTTTGTATTTCTTGTTTATGCACTCTTTCTTTTGCCTTCCTGGAAAATTTGAAATATGGGTCTGTGTGGA
49496_140	ACTAATTGCAGGATGGGACTATATAATGAACGTGTATTTCATTTTCAATCAATAAATGACTATATTCTGGGGTCAATCTTCTTGAATTGAAGCATTTCT
47634_110	GAATTTTCCCAATAAAATTTAATTATTTCAGTTTTGGTATCCAAGATTTTATACTACATTTTCTTGATTACATACATAAAAGCATTAATTCTCATATAG
47641_83	ATCTCCAGTTTCAGCAGCAGTTCTGGCTTGTGCCATTGCATCTGCTACTAGAAGCCTATTCCGCTGTCTGTCAACTTCAATGGATGTTTCCTCTTGTCC
66810_7	CGAATTCATGCACTTCGTCAAACCCTCCATGGACAAGGTAAGGCGATATAACCTGCAGCAGCACCAATCTGAAGTGACTAGACTTCAAGCACAAGAAGG
30031_100	GGAAAAGTCTCCAGGGTCCAAGCCAGGAACCAATGTGAAATGTGAGAGACTTCATATCCATGGCTTTCCAAGGCTTAAACATTTGAGCAAGTTTGCCAA
3713_23	TTTGCAGGGGATGGGAATACCAGTTGGAAAATTGGCGTTATATACCGCACTAGGAGGTGTTAGACCTTCTGCAGTAAGCATTCACATAAGGCTATTGTC
47649_25	TTCTTATGTTGGTAAATGAATTACTGCAGATTTATTTGCAATTTAAAGCTGAAATAAAAATTTAGTCAAATTGGTTTGAAGTCATTGTTATTTGAGTTT
63471_32	GCACCTTGAGTCCTAATTTCTTCAGCAAAGTGCTTCTTAGAATTTTCAGTCTCGGACTCCATTGTCAATCCAGTTTGAGATCTTAAAAGAAAATTCTTG
26357_75	ACCCAATCTCAAGTAAACCAGCCACAACAAATTCAGTCATTACCTCCATGTCAGCAGCAGTGGCCACCTCAGCATGGTCAACCACCACCACCTCAACTG
30040_33	GTCATGTCATCTTAGTATTGTCTAAAACTTGAATTCAGTTCGGTTCAGTAGTCTCGGGTTCGACTTTCACATGGCTAACTGCAGTTCGAATATGTATTT
63483_6	ATTGTCAATATTTAGTTTGTATCTTTTGCTATTCGTTAGGAGACAGTTTATCTGCAGGATGGCATTCTTTTAAACACCTCTTGTCATGGCAAGTTTGAT
47665_119	CAGAAGTCTGTCAGGGATGCTCTCGGAGTCGGGGATATAGATTTTGTGTTGTGTAGTCCTATTGTGTACTTGGCCATGCTTGTGGACTGGATGAGAAAT
17229_53	ATCTGGAAAGACAGTTAAGCTCGCATCACAATACTTGAAATGGGACCATATCTGCTAGGTGGAAAGCCAGAGTAGTGCCTTAAGTATTAGTAGCCATTC
21008_71	TGTGCTTCACATATGGCACTTGGTTTGCCCTTGGAGGACTAGCAGCAGCAGGCAAGAGCTACAACAATTGTCTAGCCATTCGCAAAGCTGTCGAGTTTC
47690_138	ATCTGAGAATACCATTTCTATCGGTTTCAATTTAATTTCTCCACTCGCTCACTCTCTCCCCCTCAATTCCTTGCTCGTTTTGTGAAAGATGGAACATTC
66829_100	AATAAATCCACATGCATATAAAAAAGACTATTCAGTGTTGTACAATACGTTTTACCATACAAACTACGTAGTGAATATCTGGACTTACCAAGTGCTTGT
54068_124	GGATGGTGGGTTTCTGGTTCTCCACAATCGACTCTATGTAGTGTTATGGCTAGTCGTGGGTGCCACCCGGGTTCCGGCTGTCATAGAACCAACTGTTTG
3722_138	GCCACCTAGTGTCATGTCAGCAGACGAAGATCCAAGTCTCGAGTATGAAATCTCTGCTCTTCGAGAAGCTACTGCCTCGGGATTTACTTACCTGCTCGG
43654_86	AAAAGCCCAGAAAACCACCAAAACCACAATCTTGAAACCTCGACCTCTGGCCTTCAAAAGAATTGCACCTTTTTCGTCAAGAGAAAACATAATTTCCGA
47704_97	TTTGTGTCATAATGATGTCTCATTACTGTGTTAATCATCAGAATGACTCACTTATTCATGGATAGTAGGTAGTTTTTCTTTAGATACAAGAAGGCTTCA
30053_108	CTGGCTGAGGCATCACGCCAGAATCCATCATATCCAGACAGTAAAAACAAGCTTCCTTCACATGCCCATTTGAGAAGAGAGCATGAATCCAAATTGTCC
49520_24	GATCTAGTTGCCAGACCTTGTCCACTGCAGTTTGCTACTAGTGGAATTATGATTATAGAGAGCACACCTAATGCATTGGAAACTGAATTGAAAGAAGAG
6422_80	AGGTTTGAATTTATCTAATTCCCTTCAATTCTCCATATTGGGTTCCTTAACTGCTGATGTGGCACTGTATTTTTTACTTGAAAGGCAGTTGATTTCATT
47706_95	GAAGGGACTAAGGCGGTGACTAAATTCACTAGCTCTTGAATGAATTTTTGGGTTTCTTGTCACAGTTTAGAAATTAGGTCAATTGGTTTAGTTTGCGTT
17246_116	AAGCTGATCCTGCTGCAAAATCTTGGCAATAAGTGAATCCCTCTCTCCCTCTCTCTCTCTCCTAGCTCCTTCATCTTCCAATTCCTCATCATCTTCTTC
77450_148	AAGGTTTCGGTTCTAGTTTACTCTCGCCTGAATTGAGAAGAACAGTTCTGTGTGCAATTGACAGTCGACAGAATCACTTAAAAGTGATATTCTTGGAAA
49533_9	TTATCTTGAAGGGTGCAGTGGCATCTTCTGTTATATTTCTAAGTGCTTCGACTACTGCAGCTCTTCACTGGTTTGTAAGCCCTTACGTTCACAAGCTTA
40361_126	CCCCAGTGACGGTGAACAAATTAGTCGGCATCTTAGAAAGTTTGCTTAATGTGAAGGCGAAAAAGCATATGATCAAGATGCCTCGAAACGGTGACGTTC
83265_149	CATCGCTCCTATTAAGCTTACAGAACCAATCTACAATGGAGTTGTATGTGCTCTCATTCGGTTTGCAGCCATTCTTGATCATGTATCGAATCACATCTA
83266_15	GCTTACAGAACCAATCTACAATGGAGTTGTATGTGCTCTCATTCGGTTTGCAGCCATTCTTGATCATGTATCGAATCACATCTACAGCCTCCACGAACA
33731_130	CCATCACTAACATTTTCATAACTACCTTCTATGGCGTTCATAATTCCACGTCTGGGTCTCAAGGTTGATGGAAACATCTTTCGCCCTCCAACCACTCTT
26381_81	TTCCATGCATTCATTTAGCTTTCTCATCATTACATTATCATTATATTTTTATGGCTGTTTTGCCGGTTTACTTTCCGAACCGGAGCAGCCATTAAGACC
17258_118	GTCTCACGGCTGGAGCAGAGGCTGCTGAGCCCACGGAAACAGCAGAAGCCGGCGTGCCAAAGGAACCAGCAGGGCTCGATGATCCCACAGAAACAACGG
63505_96	CTAGTAGTATAAAGCATTATAAAATGTTGTCATCTCTAATCATCGTAGTCGATTCTGTTCCCTGCTAACCAATGATTTGGCAAGAACCTTACTTTTCTC
83271_6	TTCTGATGCCTTGAGCAGAATTTCCGATGGACGGAGGACTTCATGGAACACAGATCTAGATGGGCAGATGAGAAGGGCAGCCGAGGCTGAACTTCCTAG
66862_91	CTGGAAAACTTAAGGAAGCCAGATTAGTTTTTAATGAAATGAAGCAAAACGAAGTGAGAAATGGTATGTGCAGTTGAAGACACGGGTCTTTTAGCTAGC
83273_63	GAAACTCAAAACTGAAGTAACAGATTGCATCTTCTTTTGCGATGCTTCTGGGTACCACTTATAATTGGTGGTCAATATACAACAGAAAATGACTGCTTC
69730_60	CCAGAAACTTGTGTCAATATAAAGGTAAATGAAAAAGGAAACAAAATCTTGTATTAGAATTGATAAAGGAGATGTGGACAAGAAAAATTGCCACTTTTA
57173_106	ATCACAAAAGTTATGTCATGAACTCTAAAGATGAAAACAAGCTTTACACGGTCATGCTAAACTAACACCGCTTACTGACCACTCAGTCTTTATACCAGT
21039_100	CCTTAATTAGCCCTCCACAATTTAAAACCTCAAGAGATGGAAAAAATTGATAGTTTGGAATGCAAGACTGTTATCAGTGAGTTAACTCAAGGTAGGGAA
69741_113	CAAATCTGATTCATTTCTAGACAAGGTTCTGCTAGTGCTAACATATCAAGTCAAATGGTTGCATTAATGAATGGAGAAAGAGAGGAACTGCTGACTAAA
54088_144	AAAATAAGACGTAGAAGTTTGATAGGTGTTATGCACATGCGACTGTTCAAATATTGGAATAGTCCCACCTCGTCTGTAGTGAAACTGAAAACCAGATAA
77468_15	CCACGCTATGTCCAGTTGGATATATTCCTGGAGGATGATGAGCCCGGTTAAGCAGGACTTCTGCAGGGTGAGAAGGAATAGGAACCTTATCTTGTTGGA
66869_128	TTTATGACCATGGCTGAGAGGCTTGGAAGCTCACTTATGCAGGTATTAATGGGGAACAGTTGTACTGACTGTTGGATAAACTATCACCTCAACTGACTA
21055_140	ACATATTTTATAGTTGTGAAATTACGTGGTTTTGATCACTCTTCTTTTTATGGAATAGAGGAAGCTGCTCTCATGGAGATGCTGAATTTTATGTATAGT
26408_105	TGAAATTTTAAGATGAAATACAATACTCCACAAAATTGAGAATCTTCAATTTTACAATGACTAGGCAAAGTTCAATCGATTGCACTAGAGAATAGACAT
79596_58	TTATGAGCAATGGGAGGATAGTGCACGCTGAGGTTGATGTCACCAATCTTGGTGCACAGGATAAGCAGCAGCTAATGGAGAGCATTCTTAAAGTTGTTG
10391_76	TCGTTAGAGTTGTGTCATTCATGCGGAGAAACATTTTGCACCAACAAAAACCTGCATCGGGTTCTAATGTGTGAGAATCATCAGTTTCCATTAACAAGA
79603_39	GTTTATTTACAACAGAGTCATGGTACTGGATTTGCATTTTCGCTCTTTTTGGATACTCTATTCTGCTCAACATTCTGTTCATCGCTGCAGTGACATTCT
57182_35	AAGTGGCATGGGTAGAGATTGATTAACTGCGATTAGCATGCATCCAAGTTATCAATTTATGCGCTTCCTCCAGTCGTTTGCTGCAGATTGGATCATGTT
49571_93	TGTGCGTGTGTGTAAAATATCTTCTCTTAGCTTAAAACTGATGTGCACCTGCAATTCATTAAATTTACTCAGGGGCTGACCTTATTCGCCAAGGATGGA
57185_94	TCATAGGTCAGTCCTGTAGATGGCATTGTTTTGAGATTTGGTGAATTGCAAGGAGCAGGGGCCATGATTGAGCAAGTGAAAGGATTTTCTTATTCAGCT
57189_83	CTGGCAACTATACTTATGCTTGGTGCTCTCCATGCACGCCATATATATGAAGATAAGAAGGTAGGTTTTTGTGCATATTGCTCGATATGGGATGCAATG
17284_87	AGAATCAAACAAATGGCACAATGAACTGAAAGGATAATAAGGAGGGGCCTGTATGTCCCCCTGACAGCATTAATATTAACTGAAATACAAATCCATAAA
21058_33	GTACTTACAAAATATTGATCGACTTCCATAAAAGATAATGGACTATTGACGACTTCGAACCTATGGAAGATTTCCGTTAGGATTGTGCTAGAGAAGAAA
49578_128	AGGTAAATCTGAGAATGCCATTGCTATCAGTTTAAATTAAATTTTTCCTATCTCCATTTCTTGCTCGCTTTTTGTAAGCTGGAAAAGTCATATTCTAAT
49582_134	TGACCTTAGACCAGATCGATCCAAATGAAGTGGCAACGCCAGTCCGTGGAGCCAGTTCACATCCGGTTCTCGAGTACTACTAGTTCAAGGGTACCAAAC
79617_85	CATGGAGGTTTTTTCTACATCTGTCTTATCTACATAATCACAATTGCTTGTCCTTGAATGTTAGTGCACTTGTTATCTAGTAACACGGCTAAATCCAGG
47791_114	GCCACAACTTTTTGACTGAAAATTTTGTGCACCATAATCACATCTTGAACGTCCAGACAACATATCAACCTCTAAATGCTCATATCCACTGTCACCTTG
15246_18	CAGCCATTGCAGCTGTTGCTGAAGTTACTGCTGCAGCGTCATCTTCTTACTCAGTACAGGTACCTTCTGTAGCAGTCACTCCCATGGCACATCCCAACT
46445_34	AGCCTGGTGGTTCTTGATCTGTCTGCTTGTGTAAGAGTGAACCTGGAGCATGTATCTTGTGCCGGCAGGGCCACAGCTGCCGCGCACATGGAAATTTCG
79627_128	CTGCATTCTGCTTCTTGCTGTAAATTTTGTGTATTCAGTTTACTTGTACAAACACAGGTCCCACTAGGTCTTGCCATTACATGGGGTACAGCCTTCCTT
47797_14	CCCTTTTAAAGTCAAGGAAAATCGAGGAAATTGCAGATCCTCTACTAGATTATGAAGACAAGTGTCCACCAGGGGGTACAGATACAGTTATTCTCTACA
57203_6	GGGTCGTGGGATTAAATGCCGGTGAAAGGGAAGCCTTGCCACTAGTTCTTCCTGCAGATGAGGTAGTAACTTTACTTTGAGATAGACCCTGTTTACTGG
54096_60	TTCAAGTTTTGTACATATGGGCATGCTTGAATCAATAGTATTAATGAAGTATTTGCTGGATACTGTGCACATGAGCGTGCTAAACATGCTCTATATGTT
77478_10	TTTTTTGTGCCACAGGAGATGGAAGAAACTTTTGTAAACTGCAGTTGTATGAGGGACTTGAAAATGACTGCATAGATGCTGCTTTTAATGTAGCTGATA
46449_108	GTTATCAACAAAACTTAAAACGTAGTCCTACTCTCATAATTGCGAAATTATACTTAATCATGTTCAATGTTATGAAATCATGCTTACCAACCATGCCAA
79630_17	CTTACAACCTTCTTTTTGTTTCCAGCTTCCATTTGTTATCAAGCTAATCGAGAATCTATTTATGATCATTAATTAATCCATTTATTAACTCGCCTTGCT
26429_127	TTCGTGGTTTCTAGCTTAAACTTATAGCTTAATGTGAACTCGAACAAAAGGAAGGCAGAGGAAAATCGTTGTTAACACATTATAATTTGTAGCTTTTGT
77488_42	TTGTATGCGGTCAGTTCTCGCTTCCAAAGACTCTACCCAACTGTCAAGAGTCATTTTCCAAGGTAAATGCTCTGATACGAATTTCAGCTGCAGATGCAG
47804_65	TCAAGGAAAAGGTGCTCCTTCGAGTGGTCTCACCAACGATTGTGATGGCGTCAGTGTAAGTGGTGATGCTATTTCATCAAATGAATTGCATAGTAGGGA
77491_143	AGAGAGAAAAGCTGAAACCTGTTAGGAGGCCTCATTTCCTGTTCTAAAATCAAACTTTATGTTATTAAACCATTGGACTTCTTGAACAAACAAAATCTA
57219_108	ATGAATTTTGATTGCTATGGTAGTCATAAGAAATTCGTTTGTGGTCATTTTGATTAATTCCAGACTGATTGAACTGCTGATTGAGGTTCACCCCAAAAA
49600_27	ATTCATGATAACCATTGTTCACGAGCAAATCGAGTGCGCTACATATTCTAAACTGGAACATCAAGAAAAGAGCTGCAGGATGGAAAATGGGAGAATTCT
57222_63	TCTCAACAGATTTCATGGCTAGTAGGAACATGTCTGGTGCTCTGAATGTTCCTCATCAACCTGCACAAGTATGAAGTGAATGTTTCTTTTGGAGAAATG
66905_81	TTATCACTATTCAAGTCAAATCCTAACCCACTAAAAGCCCACAACACTCTCTCAAATAAAAAATACGAAATGTAAATAGATACTAAACAAACATATTCC
79639_118	TCACTTCAATTGAGTGAATGTGCTATGGTTTTTCCTGACTTGAGACATTAAGGTCAGCAAAGAATCTAACATGAAATTGTTCTGAATTTTACACAGTTT
15255_5	TATAATTTAAAGTCAATAATTAATTTTAACTACATATTTCATAGGATCCACAACTTTTTAACCACATGTTTCATAATCAAATTTGCTAAAATTTCGATT
15262_103	AACATAAAATGTTCTGATTTGAGAACATTATTCTTGAATTTCAACTGCTTTATTTATAATGCCAAACTTGTTAAAGAGTAGCCCAGATTTCTCGTTTAA
69768_75	GCTAAAGCTTATGAACTCGGTAAATGCCCTTTTTTTCCCTTTATTTCAGTGTGCTTACTGAGATAAGAACTCCTTGACAATTTACATGTAATTTAGGTG
33753_65	TGGCTGTCAGGATAGAGCTGCTTGACAGCGTCTCAGCTGGTTGTGTTACGGCATGCTACCCATGGCGGAGAGTGTTTGTTTGCATCTCTCGAGCCATAG
79650_31	ACACTTAACAAACCAACTGATCTACACACCTTGCAGGAAGGTCATACGCTTTAGTAACTTTTGCCATCCCTGTTCGGCAACCACCCTGTAAAGGAGAAG
69773_77	GACCCCTCTTTTTTCCAGAATGTCCCTAAACCTTCATCTTTTCATCAAATTAACTTCAGCTTTACATTTCTCTATTTGTATGGCCACAACCAATTTAAG
47827_143	TATGAAGTTTGTCTGTTGACAAAGAAATTGTTTCTGGCCAACGTTCTCTCACTTCTCTCTGTTTGATGCATATCTTCCTTTCCTCTGCTACAGGCAATT
77495_22	TTTCGAACCATCCATACATTGTGTTTTGATCTAAGACTTTAATTCTTCCGTGTTTCACACTAAGGGGGGAGAGGACAAAATGCATAGAGCGCTTATATC
17315_99	TGCGAGTTCAACCCGTGGAAAGTTTCTCAACTGACACTATCAGTTCCGCGCTATTCCCTAAGCAAGATTCACCTCCTAGCAGTGTATCAAGAAATGGAA
47837_89	TCATCTTCGTTTTCTGGAGTTTTGACCAGATGGATTGCGAAGGTGAAGCAGATGACGTGGATGGAATGGATTGAATTTTTCTTGCCATGCTACCGTTGG
38123_73	AATGCACAGCACATGAATATGGGCACCAGAATCACTAATAATTCAAGTGTTGTTGGAACATTCATGGCATGTTTAACCAAAAACGAGTCTTTTTACAGG
38126_57	CCCGTGAGATTTCCTTATTGTTTCTTTTTTATGCTTGTTTAAGGATTTCGTTCAGGGTGCAGCAGGGTTCTCTCAAGCAACTATGCGGCCTCTCTTGAC
38130_135	TTAGTTGATATGCCTAAATGCAATGGTCATCCTTGCTAGACCAGTAAATTAGAAACTTCTTTCCTTCTTGTGCATGATAGTAAATTCATTCATGTTCCT
66913_98	AAGCTGCTGCTTGTGCTGTTTCTCCTTGTTTATACATACCATCAAGCATTAATGTATCGAAACCTCCCGGCAGGGTTGGATTCTGATTAGACAGGTGGC
47846_78	TTCGTGCTATACTTACTAGAGACTAATCCAAAAAGGCGCCCGACTGCAAGGCAGGCCCTCGAGCACTCATGGCTTTCCCAATCATACGCTGTTAACCCC
47847_64	GCTTTCCCAATCATACGCTGTTAACCCCTTTTGATATTTTCATAGAGAACGAGTCTATCAAAATTCGAGCTCAATACGTCACCAATTCTGACTTGGTTC
79657_107	ACAAGGAGAACTTGTAAGAAAATCAAGCCTCTGTAGTTATCTTCTTTCCTCATCTTTTCTTTAGAACTAAAAGACTACAAAGACAAACCATGATGTTAT
77512_110	TTAAGAGCTTCAAAAATGGAGAATCTTTCTTTGGAGATTGCAACAAACATATTTTCTAAGGACTTGTTGCAAAGGTTTATGGGTAGTAGTAGCGAATAC
38143_120	GCGATGCAGCTCAAAAACAGAGCTCTCTACCTTCTTACACAACAATCTCAAACAAAATCGAAACCACAACAGAAGATGGACTTCTTCAACCAATTCAAC
77513_68	TCGTAAAATATTACTCTATTTCTTCAGAATTTAAATGTTCACCGTCTTTCAGTTTTGTCTTTAGGTGTCAAAAGCAAGTTCTACTTCTCCAATCCTTGC
77514_117	TTCTGTCATTGATGATACTGTTGCTGGAGTTGCTGTTTCTAAACCTTCCAACCCGTCACAGGAGAATGTGCATCCAGTTGTTGAAAACCCAGTAAAGGA
69782_124	AAACACATTAGCACTCATCCCTCGTTCCGCACTAACGAACTTTGGAGGTCGAGGTAAACACGTAGTAGAATTGACACACCTTCGGAGGAAAAAAGAATC
21113_36	AAGTAAAAGTTGCGATCTTTAAATTATGTGAAGTAAGTTGTTCAAAAACCTCTGTTTAATTTTGGTTCATTTGTTTAGATTAAGAATCGAGCTCGAGTT
21118_77	TTTTCAACCGGAGTTAATGCTGAACTTTTTAGTTGAGGAACTTTATTCCCTCAGTGTGCTTATTGCCTTCTGTTGCGTTGCAGCTCCATCTTTTACGCC
79665_53	GAGAATTATAGATGTCGAATTGAACGTGAAAGCGCGTGTGCGTGTAATCGACTGGAGAACAAGGAGAACTGAGTGAATATATTTAAAGCTGGAAAAAGG
47850_8	GAATATAATCACCCATAATTATACGATACGACCTTTAAAATGATCGTTTGAATTTTGGCTGCGCCATAAATGATATATAAACACAAGTCTTTCACGAAG
47851_87	TTCAAGCCCCTTAAATTCCAACCTTCTATATTCATTGTGATGCAGATGGACGGGATGATAATGCACCGTTAATCTTTGCTGGCTTTTCGTTTACGAATG
15294_20	TTAATTTGTTGGCATGGTCTTGACGTGAAGCTATCGATATGAACTTCTATCATGACCGGCTTCTGCTGCAGATTATGGACCCAAAGTTGGCTTCATATG
21131_61	CAGGAGATGGCTCCTTGTTACCAGAAATGCAAGGGGAAAACAATACAAGTGAATCAGGGTGCTTACCCTTCTCTCCAGTTTAGCAGGTGACTCGAAAAA
66929_50	GCAGCAAATGCATTTTAATTGCAGTTTCTATACAAAGCAAAACAATTTTTAAGTCATTCCTCAGACCATTAATGTTATTTCTGCCGGAAGGCTCAAATG
69787_16	GGAAGTTATTGAGTAGCATCTTCGATCATGTTCTGCAGGTTCAATGTAGCCTTTCTAAGGTGATGTGATAGATAACAATAATATTCTCCAGTTTGTCTT
66930_87	TGGCGATACATTGAGCATGGGCCGGGACGATTTTCTTCCCCGACTTTTTATATTATGAAACTCATCAAAGTTGTCTCTAGTTAACTCTAGACAAAATTT
26477_43	GAACAGCAGGCAAAACCGAACACGTGAAAATTTATCAGCACCAGTCATAACCGACAAGGCAACACCTATTGTTTGAAAGCATGGAAAACTGCAGTAAAA
63545_29	GCCAAAGTGTCTGGCGTGCAGATCTCTGAAGCAAGATAGTAGTTCTCTGCAACAAAAACATTGTGGATGTCAATTATTATCTATGAGAACACGCAAGCT
66937_142	GTGAATGATTATTTCCCGCCAATATGGTTGTATTTTTTGCAGCACCAGTTGTTTTTTAATTTTCGTCTCTCTCCTTGTCTATCTTTCTATATTGGGAAA
26482_9	CCAGTGCATCTGTTTCACCGTATCCAAGACCACCTCTCCTAGTTGTTGTTCCGGCTGCAGCAGCCGCTTCTGTTGTAGCGTTAGACCAACCACGATCAT
38151_9	GAACTCAGTGCTGGAAAAACAACAATCAACCGCAATGGTTGCATTATCCCAGCCCTGCAGAAAGTTCCCAGTTACAGTAACTATGCGATGTAGATAAAA
17346_63	GAATGAGCAGAAGAGCTATCCACAAAGCTATTTATGAATCAATTGCTCTAATTGGGGCTTCTGTTTTGCAAGTCTACATCTTGCGTCGTTTATTTGAGC
79694_109	GGAGCAGAAAAATGCGAGCATAAGTATCTATTAAATGTGTTTTCATGCAAGAAATGAATCTCAAGGCGAGATTACTTTCGTTTTCCTTCAATGCTCATA
43675_15	CAGAAGATATGCGTAGGGATTGTGATGTGCCTTCTGCAGATGAATGTGATAAAGTTCGAATTGTCTATAGACTTGTGGATAACGCTTACAATGTTGCAA
21147_51	GCACCGTTCTTGTCTAGTTTGTGGCTTTGACATCATGTTATTTTAATCAGTGCTTACAGCAATGGATTTATGTCTGGTGTACTTCCTCATCTGTGACTG
69788_119	TTCAAACGAAGGATTATGCAGAAGGGTAACACATTTCTTCCATTTTGATGATTTTAGTTCCCGGGACCTTGCCGAGATTGTGCAAGTAAAGATGACTAA
17350_120	CTGCCTTCTCCAGGAGAGCATAAAGTGTCGCCTGTGCATTCAGACTCTGATAAGGTGGTGATACAGGTTGATGGACCAGACACTTATTCCAAGCCTGAC
15312_59	GTTATGGCTCTGGGATTGGCTAATCTGATTGGCGGACTTCTCATTATTTCTCACAATGTAAGTTGTAATTTGGTTCGCCTATCACCCATCTACACGTTA
49651_27	GGTGGCGTCGGAGCATGCTGCCGATCCATTTTTGATGTCTTATCGTCCCGCGAAACTATTGGTTTTCTGCTTGATAGCCAGCTTGAAACAAAGAATTCA
17364_65	CTCCCTTACTCTCCTTTTCAAGCTCAAAAATTTCTCAGCGTACGGAGAAGGGCTCATCAGTGCTGTAGACTTACCTGATGAATTTGATGAAGGGGTTAT
79700_146	TTTCTGTGCCATCTAGAGCCAAATCTTGATCACCATTTATCTGTTCTTCTACTTGTTCTGTGGAGGCAAGAGAAGAAGATGCATTGTCCTCCCAATCAT
66946_26	TCTACCAATATATATGTTGATTTTGTCACTCTTTCAATATATTTTTATCATAAGGTGCGATTTAATGTTTACTGCAGAAATTATGTTGTTCAATTTATT
66947_140	CATTTAGGAATGGGTAATCGCTTAAATGTCACTTGCTTAATGGTCTTTTTAGCTCGTCTCTAGATAAATGTTCAATTAATTTTCTTATTTTCATCAAAT
3765_144	AAGAATAGGTACTTTAGCCTCTTCATTGATGATTATAGTCATATGACTTGGGTTTTTTTTTTTAGACAAAAGTCTAACGTTTTTGAAGTCTTGGAGAAG
21168_24	AAGATTTTATATGTTGGAGTTCAATGATCAATGGCTACGGGATTAATGGCTGTGGAGATGAGGTTCTTGAGTGTTTTGCAAATATGTTGTGTTGCGGGA
46496_137	TCCTTAAATTGCTGGAATTCAAACTGTGGCAGCATGCAAGAAAGGAAGTGAATGTGGAGCTTATGAAAGAAGCAGAGTTTTTTGGCGATATTGTTATAG
47876_75	TCTTAATGTCAACATTTTCTTCATCCGCACGTCTGTCGCCAGCATCCCGTGAGAAAGAGGATTCATGCATATCAACCTGTGGTACATTTTTGCTCACAC
47879_137	AACACCATCACCTTTTTCTACAAGCAAGCTCTCCCTGTACAAGCTTCTCGAGGAAACAGAGTTCTTAATGTCAACATTTTCTTTATCTGCATATCTGTC
10417_129	TCTTGTTGCGTTCCCCTACACCGAAAATAAGTACGTTTTCTTGGTAAGAAAAGTCACTTGGAACATCATGATAGCCAAAGATTCTTTTTGCCTTTTTCA
10422_130	CTCGGCAAATTCACTGACTGGGATAAACCTGTAAGGCTCATCCCTACGTCCCCAATATTGCTGCTGATCCTTCTTTGATGTCACCTGCATATTTATTTA
69797_72	TGCCTATTGCTATCCGCAAGATATCATAATCAGTAGGCCTATTCAAATTTGGATTTTACACTTTCAAAGACAGCAGGCATAATATATCATGTCAATCAT
47882_139	GAGACTAAAGTACAATGATGCTTGCATTTGTTTTACTTCCTGAAAGTGGTTTTTTCATTCTTACTTTCTATCAAAACAACTTAATTTTATCTAAGTAGG
57248_56	GCTGTTTCTGCAATTGGCGGAGTTCGATAACAAAAGGTAGTGGTTTTGGTGGTTTTTATGGTTTGAGCGGTGGTCATAATACTGTTGGTGGAGGACGTC
66956_24	ACAATTCTGGGATAGAAGATGGGTTCAATTCCTCTATTAGATTTGGTTCAGAGGAAGTTGCATTGAATGCTGCAGACATAAATCAGCTGACAACTGTGT
83328_29	TTCCGCTTCTCAAGGAACCTAACCAGAGATGCAATTCTACTAGAAACAGTAGGACTCAAACCATCATCTACAGCCTGCAGTCCATTTCACATGGGAACA
57253_127	ACTTTTTGAAGTCTTCATGAGCCAATGCGATCAAATGTTCGTCTTGCCACTGGTCACGGTAGGTCTCAGGTGCGGTTCTCCTCCTATCGCTGGTTGCAT
38173_51	ATATATAGCACTTATGTTGGAATTGGGTTGTGGCACTGCACTTGTCGCTTTACTCTCGAGAGGCGAATAAGGTGGCTCACAAACTCTCTTCTATAGCTG
47892_36	TGGAAGCTAAAAACGCCTTGGAAAACTATGCTTACAATATGAGGAACACTATCAAAGACGATAAGATTGCCTCGAAGCTTTCTGCAGCTGACAAGAAGA
46508_52	CTCTATTGAACTTCTATGATAGTTTTTCTTGTGGTTAGCATTTGTTTTTGGTTGATATCACTTGGTGATACTTTTATATGGCTTGGTTTTGGACCTCGA
47893_83	ATGCATCCTTAACATGATATTTTTTTGTTCTCTAGATTGAAAAAGAAGCAGTAATTCATTGGGTTTTGTCATTGCAAGCTCATCCAAAGAATGAGGTTG
10432_95	ACCGCTACAATCTGCTTGTCACTTATCTTCTTCACAACTGTCTCAAACTTTCTCTTGCCAAGTGCCTCCATCGTCATCATTGCAGCCATCACCACTGGT
74735_57	GTGGTGCGAATTCAGGTGGACGAAGAAGTAACTATGATGCCTCATCCCATGGGATTGAGGATGATGGGAATTCAATAACACTTTCAGGGTTGTTGAATT
54137_116	AGAGTGTCGCCAAAGTTGGTCCATATTTCAGCTCGGATAGATTGATTACCGTCAGCAATGCCGATTACCTCTACAAAAGTTGAAAGAGGTCCAGGAGGA
54141_8	AAGTCAATTATCGTGTAATTGGAAGAAAGACTCTTTTGAGGGATCGAAACGGACTCAACATCCATTTTATTACTTGAACGCAACCTGTGCATTTGCGAT
30164_136	TTCACAGGAAACAGTATTAGCCCAGAAGTTTTGGTTGTCGAATTTCCAAGTAGCTCAAAATTAATAACAGATAGACGAGCATGTGAATGTCAACTAGTC
57262_124	ATAACCACGATTCCCTGACTGCAACACCTGAAATTTGAGAAACGCTGTTTATAAAACGCGTGAATTTTAAGCTTAATGAGAAATCGCAGACGTATTACC
49682_47	ACTGCAGCAAAAAATCCAGTTCCACCAAGGTCCAATTCCCCAACTGTGAGACCCAGAACATGGAAGCCTTCTGAAATGCCCGGATTCTCCCTTGATGCC
3786_54	TGACATATCATGAGGAAGTTGTGCAAAACAATTTGAAAGAATAATGATAGATACTTTTCCGTTTTAGGGATGGCAAAGTGCGCTTCCCCACCTTGAATG
26520_73	ATAGCGAAAAGTGAGAATAAAAGAGATGTCCCAATGATGGCACCAGAGACTGGCAAAGAGAGTGCATCTCCAGCATCGGGAGATGGGGCTGGCCCCTGA
38183_7	CCAATTCTAGCCGCAAATCATCTCTAAGATACACCAGAGACTTTATGTTATTCTGCAGATCAATAAAATTCTTCTGACTCTTCAAGAAGTTACTGATCC
15346_68	TCAGGTCGGCTTCGAACGAAAAGGTTTGCACTTGCTAAATTGGCGGCTGTAATCAAAGTGCTGTAGTTTCTCTGGTTTGAACATCAGCTATTCTCCTAG
26527_38	CTCGAAGAAGGGATCCAAGGAAGTACCACTACAGCTGTGTACCTTGTCCAGATTTTCGAAAGGGGGCTTGCCGAAGAGGAGACATGTGTCAATATGCTC
66973_120	GGTGGAAAGGCCAGGCGCAGTAACCCGGGCACTGAGTCTCCGCGTTTCCCACCCAAGCATAAGCAAACCGAGTCAGGCCACGGGTTGACCCGTGGCTAC
83353_67	AATATAAGTACCATCTGTATTATGTTTGCTATTTCTACAACTACAGTTTCTGAATTGCTCGAGTCTAGTCTTCTACATTCTGCTCTGAATGAAGTGAAA
17393_65	CTGCATAAGTTAAATTTTGTCAATTGGTGTACGAGCATGAACACCTGTATTGGAATGTAACCATGCAGAAGTATCCATGCAGCCGCACACATATAGGTA
47933_126	CTAAAAAGGAGTTCACGAGCAGAAATAACGAAACTGAACATACTTTTTCGCTAAGAGCGGATTGAATGAGCAGAACATCACTCAGCACTTGGCTCACAA
47934_18	AAAACAGCATGAAAGAAAATGATTCCATTAGGCTTTTTGACATTAACTCTTTTCAGAAGCAATCTGCAGAATGCCAATGTGAAGCCCTCTACAGCTAAA
43695_76	AGAATTACAATAGTCATCTCATGCCTCCCATAGTGTATTATATATACATCGCTATTTAATATCCCCCTTAATAATCACTTGTATGTGTAATACTATTAA
10449_144	CAGAATGAGTTGGACCATCTGACCCCACTAATCCTGCACTTGTGATTGCGAAACGCACAGGAATCTTCTGCCGATCTACATCATGAACTACCTAAGCAG
26542_102	AAAAGTCCATTCTTCCAGCTATTCAAGAACAAGAAATCATCTGCCGGGTTTGCTGATAGTATGTTGAAGCTTGTAAGGACACTGCCGAAGGTTTTGAAG
26544_68	TACAACTGAGTAGATTAGAAGAGTAGCAAGTTTGCTTCTGGGGCATCTTGAAAGTCTTGATTGGTAGAGATTTGCTTGAGTTATATATCTTTTTGAATG
26546_84	AAAGAGCTTCAGAAGATACTGAATGAAGCAATTTCTGATATGGAAGTGGACTAGTAGAAAGTTGCCGTTGAAATTATAACCATTTTCCCTCTGATTTTG
63603_123	TTCGTAGCTAGTGCAGCCAACACAGAAGCTGGAATCACCTCAGGTCCACCGGAAGCAAAGTTCTGAAGTGCGACATAAATCTTATGGCACTCATTACAA
15370_7	ATGAGTTATGAGAATGAGAAAAGGACATGGGCTTGAGAAAACTGCAGTTATGTTCACATGTTGATGCAGTTATTTACAACTTCAGGTATTCAAGATGAA
83366_59	CGCTTTATCCTCTCAAATATATCATCGAGGGATTCAGAAGAAGAAACACGCGAGCGTTCATCTTGAACCTGACGTAGAGGAGTGAATCTCTTCGTATCA
26560_147	TTTGCAGAAGCGACTTTGAAAGTTCTCCTTCTACAATCTGGACTTGGCCGTCAATAATGCTGATAAAAATGAAGGACAGTCACCAAGATCAGTCAATAG
21215_21	AAGCTTTGTAAGTCTTCGTAAGGAATTCTGCAGGTATAATTTGTTGAAACGAAATAATTTTCATTGCAATAATATTTCTCGTTCTTTACATGTTTTTTG
66984_115	TGAATGCATTACTTGTGGTTTGATTTTGCTTGATTCATACTGCCTATGGTGATAATCAACTCAGTAATTTTTTATGACATTCTTTCACTTGAATTCTGA
26565_15	ATAGCGAAGAATTGGTGTCACCAGCTATGATAGAGAAGGCTGTAAGAAGATTGATGGATTCTGCAGAAGGAGAAGAGATTCGAAAGAGGGCGGCAGAAT
63622_117	GAAGCTATACAGCATTCCATGTAAGTGGCGATGAACATCATTCATTCCCCTTTTCCCGTTTCAAAATATGAGTTAAACATTGCAATGCAAGATGTTGCT
21220_111	TTCACAAGGCATGCAACAGCTTCCATGGACGGTCACAAACTCGCACTGTCGGTTATGCATCAGCCCTTTATAATGAGGTGTATTGCATCCTACACTGGA
49716_36	AGAAAAGAGCAACTGCAGTGCAGGAAAGGAAAGCAGAATAAACAATTTTGGGTTTTGTGTTTCGACTTGATAACAGTACGGTAACCCTATAAAATGAAA
49717_24	ATTTGGGTATGGCAGAACGGTTACTCCACTCTGTCCAGTTCAATTGCTCAATTTACGTAACATCTAAACTGATCCTTAGAAACTGACATGTATCATGTT
79723_74	TCTGAAGTTGCAAGGTTTTCGAGGCCTCGCACAAATTACGCAAAGCAGCGTTGTGCTGCCATTGTCATTCAAACAGCTTTCAGAGGATATCTGGTGAGT
26583_44	TCTTAGATCCTTTCTGAATCTTAATTTGAGTTCGAATTCAATTCTTAAATATCTTTTGTTTTGTACCCTAGGTTTGCAATCATCCAGAGTTATTTGAGA
3810_33	ACTTTAATATATTGGATATGTTGGGTTTATTTCACCCAAATATTGCACAAACAAGAAAATAACACCTCAGAACACACACTGCAGTAAAAGAAAATAACA
47964_82	AGTCAAGACCAATTTTTTAGTGAAAAAAAGATTGCATAATCTAGTGAAAATATGCTAAATCTAAGAGGGAGAACCAGAACCTCCTGCTTTAATTTCCCC
26585_53	GGTGATGAAAAGTCTAGCCAAGAAATGCTGCTGAGTTCTTCAGAAGCTCCGCCCGAAGAGGACGACGATTTTGAAGATGCTGAACTAAGAAAGGAAGCT
21223_51	CAGGTGGAACAAGTGGAACCATGCTCCAGTTCTACACAGATGATGCCCCGGGACTCAAGATTTCTCCCAATGTTGTGCTTGTAATGAGCATTGGTTTTA
47968_105	CTTGCCCTTGAAATGACTTGGAACAATAGGGAAATCCCAATTTACACTTCCACTACAATCAAATAGAAAGCTGACAGAAATAGTAATTGTGTTGCAGGT
21234_67	TCCTATCTATAAGAGTGACGTGATAAGAAGAGGGAGTAGTCGTTAAGTAGCTCCATTCTTTAGATTTTCCGGAAAACTCAGCAATGAACTGGATAGAAG
83368_119	GCAGTACTTGTTATTTGGGGTGTGGAGAGATGAGGCTCCTGAAGGAAGACAGAGCTTTCCAGAACTTTACATATACGACCCGATAAAATGGATCCTTTG
47976_76	TCCAAACAGCTACTGTTCGGTTTCTAAATGTCAGGAATAACTGGTTCTCGTACAAAAATATAAATGCAGATGGAGTCATGAATTCGGTTCTGCTAACTT
57288_53	ATATAATGGAAACCAAAATCCCAGAAAGAATGTCATATTAAAATAAGAATGGAAGGTGTATCAACAAACAGGATGCATTTATTCACAAGTCAAGACTAG
47981_107	AATATGATTCAGTGTATGATTAGGTAGCAGACCATTAACCAATATATGAACATGAAAGCGCATCATGTTAAAAACCTCCAATTAACTTAACAATCATGT
63641_115	AACAATATCCCAACACCATTATCTACCTTCAGTAGCGAACTCACTTTATCATGGAAAGAGCTGAAATAACTGGCAGTTAGATTACAACACCATCTAGAC
57294_11	CCGAGTTGAAGCTACCAGTAGGACTACACCGACAAGAATAAATACCCTGTGTTTAAAGATCTCGAGATGAACAAGTTTCTAATGTATTTAAAGCCTTCA
57295_83	GGTCACAATATGGTATTAAAAAGGGCTAGACAGTACAACAAACAAAAATTTTGCTTCTTTTTATTCAATTCTACCTCGCGTTGTCGAATCCTCCAACCA
63652_104	CCAACTATATGAAAGATTTATACGGTAAACGTTTTATCGTACAAGAGAAATGAAGACAAACTTGTATTCTTTTTCACCATTATAGTGAAAGAGATGTTT
83388_36	TGTCTCGTGGTTCCCTAATTCATGAGTTCATTATTCTCTAATCTGTTGTTAATTTTTACGCTCATTCTTTAAAATTATTATCTGCAGTTTTTACCCCTA
46543_54	TTAAGTAGTGTTGGAATCAACGAGGAAGAACGAGGAAGGTCTAGTCTTCCTTTGTATACGAGGCTGCCTTGATTAAGTGAGTATTTATGATGTGAATCT
43733_96	TTCGAGGTTAAAAGAATTTAACTTTAATATACATAGTCATTAATCAGGTAGATACAGCTTCTTTGAAAGGGAAAGGGCGGTTCTACAAATACCCGGGGA
49742_38	GAAAGCTAATCTGCAGGAAGGAGTTGTTCATCTAATGAAGCAATGGAGAACTTACAAACGAAAGAGGGGAATGGATTGAACCATTCTATGTGTTTAGAT
49746_122	CAATGTTGTGGTAGAGGTTTCCGAGGCCAAGAACCCTCTCACTGGTGATGTAGGGATTTTTTCCAAACCCGAGGTAACTATTGGAGGATTATTGTTGTA
21237_91	GTCCGAGGTAGCAAAATTTGCTCCAAAATTGAGATTACTTCGTTATGTTCGAGATAAAGAACATCGACGTAATTTGCGCAGGGAAATGTACAAGAACGT
77566_87	GTTTCCATTTATTTAAAGATGGAATATGTTCTTGTGGAGATTTCTGGTAGTGGGTTTTATTGGCATTTAAATGATATCAGGAAGGACACTGCAACCTTC
83394_57	TAACATGAGTGTCCTTGTAGTCCATAAGTTTGGCCAACCCAAAATCACCAACAACTGCTTCAAAGTCGTCATCCAACAATATGTTTGCGGCTTTGACAT
83396_11	GCACAACCATGCTGATCATTTCCAATTCTGTGTGGAACTGCAGCTCTCCGATTTGAGTGCGTTCTTCCTTTAACCTTTTAACTGCCACTAGAGAGCCAT
54185_125	TGTCTCAAATAATGGCTGTGAACTTTGTATGAAGGGCCCCTCCAATCTCACATCTGAATTTATATTAGACCCCTCTTTACCTCAAACTCCATTGCACAA
83406_6	ATTTACCAGTGAAAAGGTATTCTGGAGCTATATGACCAATTGTGCCACGCACTGCAGTGATAACGTGAGTATCCTTGTAGTCCATAAGTTTGACCAACC
83408_47	ACTGCAGCTCTCCGCCTTGAGTGCGTTCTTCCTTTAACCTTTTTACAGCCACTAGAGAGCCATCTGCTAATCGGCCTTTATAAACCTTACCAAATCCAC
63682_121	TGTTAGCGGACATTCTCATTCCAGAACAAGAAGAAGATTTCGCGAAAAGAAATCCCTTCCCTGTTAATTCCAGGGAATGTACACAGACTAAGTAAATCA
63684_126	CATCAAGGTTAAGTGCTTCCAGCAACCTTGGCCAGGACTCCGGGATACCTCCAGGCAAGTCAAATTCAATCAACTTTCCTCGAGCACGGTAAAATTCCT
30239_51	CAGTTGCAAATGCCTCTGCATCTGGGGCAGTTCCAATCCCCCAAGGCAGTTACCTCTTCTGCCTTCTCTCCATACCTAATTTAGAAACAATAACAATAG
79754_6	TGGCTGAATCTCTTGAGCTTCCTTGCAAGTATTGCTCCCTAGGTTGTCCTGAGATCTTCCCTTACTACAGTAAGCTGAAACATGAGGCTGTTTGTAATT
63691_36	AGCTAAATCTGATGTAGGTTGCATGTCATGAGTCATAACTAGACTGACTTGCTGTTTGGTGCATCTTAGGTCATTTTTAACAGATCTGAAAGCAGAGGA
69820_29	GTTTCTTTGCTCACTCGGCTGATCAGTTACGAGTTCTGAGTCCCCAGGCTGACTCGTACGACGGCAGTTCGCCCCACCGACTCGCTTTTATGTCGTCTT
26619_36	TAAACCATACTTCTGCAGCACTATCAAGATTTGCAGAATCAGATGCTGTAGGGTTTCCAAAAGGGCGGATTTCATTTTCACGGCCACGCCAGACAGGAG
79759_29	GGCATCACTGGAAACAGCAGGCTTTTTAACCACAGCTTCCTCCAGCAAAGGTCTGTTGAACTGACCTGGTTTTTCTGCAGTAGATTCTTTTACCACATT
63697_63	AAGCAAGAGAAGCTCTATCTCACCCCTTCTTCATAAGGGACCTGAGAAGAGGTTTCTATCCTTTCTGATTGGAACATCAGTGCTTTCTAGTGGGAGTCC
79763_27	TGATCAGGTCAAGCCCAGCAGTGATCTCGTCTGGCGGATGCAGGTATGTACATATTTTTATTAAACGCGATAATAATATTGACTCGAAAAAATATCGTC
79764_142	GTCTTAACATTAATTAATTACGATAATCAAATTTGCATGCAGTTTCTCCAAGAGAACAATTTCAAACAGACAATACCCCAAGTAAAGGTAGAAGATGGA
17472_33	CGATGAACAATGCACAGATGAGAAGACAGAAAGAAAGTACTAAAAGTAGTTGATGAATAAGTTCTTTAGGTTCTGTTTTGATCTTATTCTTATGACTTT
69823_119	ATTATGTTCATAAGCAATTACAAATCATATAGTCCTGACATTATTCTAGTTACGTGCAGCTTATTCCAAATGTTGTCTCATATGAGAACTGGACAGTCA
49781_114	CAGAGCCAAGTAATTGAGCAAACCAATACAAAATGCCCCTCAAAAGTGTGATGTTCCCACCAATGAAAGCACCAAATGTGACAGCAGGATTCACATGAC
79778_76	AACATTATGTCCTGCACATAAAGCTCGGGACAGCCTTCTGTTCAAAGTATGAAGCCAGAAGTTTATCGATTTGACAAATAGAACTTTGTAATAATTTAA
61266_76	AAAAATTCGATTTTTCAGTCACATCACTAGTCCCACTCCTATTTGAGATGCAGCCAAAGTCCTGCTAATTTTTGAAAGCACGTTTTGCCCTTTTCATTT
54195_26	GATTCTGCCCACTTACATACTTGGATCCATCACTGGCCAGGAACAGTGCAGCCTCAGCTATGTCATTTGTCTCTGGGATTGTCTCTTTCAAATTTGCTA
61267_104	AACGAAACACAAGCATTATATAGAATGAAAGATAGCAAAGTGGTTATCAATGTTAAGTGATTACTAGTAAAGCATATTAGAATCATGCTGATACGAATA
63719_121	ATCAGGTTCAAATGGAATTTCATTGATGAAAGCTTCAGCATCACAGATGCGGCCAGCTCGAGCAAGCAAGTCAACAACACATGAATAATGCTCTCTTGT
67025_62	AATTACCGTGTATTCACTATTTAAGGACCGAATAGAATCGAATTCCCATATAGGGGGCTTGTAGTTTCCTGATTGCCTAATCACGTTCTGATTGCAAGG
67026_129	TGTCAACACTTTTATCCTCAAGATGTTTGATAGTGAATTCTCTTGCCATCTCCAGAGTACTCTCACCTTCTATTGACAAGAAAGAAGCTTCATACAGTT
54201_87	CCTTCAAGTTTGCTATCTGAGACACAAATTCCTCCAGCTTTTGCTTTTCCGTGATTTGAAACCCTTCCATTACTGGCGGAGTGGCCACAGCAAAAGGAG
61277_136	GTAACCCATAAAAGCAACCCAAAACTTTTGGTCATGCTTTTGGGTTGTCGACAGATTCCCACTTGTGTCTTAAGCTCTAAGTTTCTTCTCATTCGCGAG
40456_107	CAGGTAGCACAAGTGACCATCCGGTCCGGTATCTCCTAAGCAGTGCATTAACATCATCGACAACATCATCGCTGTATCTGACCGGGACGAAAGCCTCCC
17484_106	GTTATGATGTCATGGGATTATACTCATATTTGAGAATATGCAGAACTCACGGATTAGTTGACAACTAGAGTAAGACAAGGAGACGTACATTTCAACTAA
17486_13	ATAAGTTCCTAACATCCAGGGACCAGGCAATGTGTTGATCAAACACTATTGCCTTGGGGAAAAGCTTGTTCTCATAAGCAACTTTCCAAACGCACCGAG
79796_43	AGATATAGTTAACGGGATTGTGTGGTTCTAGCTCAAAAAGTTTATTCGCTGATAACTCTCCAAGCTCGAGATTATAATGGATTCGACATGATCCAAGAA
67043_7	AAGACACCTATCTGCGAGGGAACCTGAGTCGAATCTTTGCAAGATCATCGTAAACAAAGCAAACCCCTCCAGTCGGCAAATAAAAGGCCATTTAGATTG
67047_133	GCAACAAGGTAGGACAGGAACTGTAACAATACAAGGACACTCTAAACAACGAGCTAAACTTCAATATTAATATAAGCGGACCTTGTTGGCCCACTTGAG
83426_23	AAGATTTGTCGGAGGTGTTGGGGAATACGGTTGACGGGCGACCGATGGAGGCGTTTGAGGGGCGGCTGCTGCAGAAACTGGCGTCGGAGTCGCGGCCAG
69829_137	TTGCATTTGTACACAGATCAGAGATCTTTGATGAAGTTTCTTCTAATAAGTGGGTGGATATGGCCAAAGCACCATCTATTCCTGCAAGTTTAGGGTTGT
67050_46	GAGCAGCGGCAAATCTAGTGTCTTGGAGGCGCTCGTGGGACGTGATTTCCTGCCGCGGGGAAATGATATATGCACGCGCCGCCCACTGGTGCTGCAGCT
15434_38	AAAAATATTGCTGCAGAACTTCTAAGCTAATTGTTTTCTCTGCCTTGCCCGGTCTTTTCTTTGGTTTCTTGCACGCGTCCTTATTCTCCACAGCAGATG
15435_75	GCAGCATTTTGAACTTCAGCAGTACTAGCAGCACATCCTTTATCGTTGTGAGCAGCAAATACTGGGATTAATGGCTGGTGTTCCAGCAAATTAGGATGA
15436_51	CAGAGAAATTGAATTTATGCAACTAATAAATCCTCAAACAAGACCACGGCAGCATAAGAAAAGACTTGACTACCACAGAGTTGCTACTCCAAGTTCGAG
15437_16	GCATAAAATTGTTGTGATTAAAATCCTAAAATAACAGTATAGTGAGTTAAATTGAGAAAGTGGATCCATTCGTCAAAGTTCTAACTGTCCATAACAAGA
77582_44	AAATCTGCAGAGGACCCAGTATCAATTTCCAGTTTAAACCAAACCACAATTGCCAATATCCAGCTTACCTTCTTGATAAACACTAAGCCCACATCACAA
26670_138	TGAACAAAAAACATCCCTCCTCAACCGAAAAGGGAAATTGACACTCAATGCAAATCAAGAAACATTCTATCGAAATAATGATACTCATCATGCGTGCCT
17503_19	CTCCGAGCCAGTATGACTGATACCCAAAAAGCCTCTGAGTTCTAAGTAGCGAGGTGCATGATTCAGATCACTGGAAATATTTGGAACATTAGGTTTCCT
79807_83	TCAGAGTGTTAAATGTCATTGATGACTTAATGGAGCTATCCTGAAAGCCAGTGCCCTGTGTTTTTACATCTTTTAGATGACTTATTCAGCATGTGATAC
48040_32	ATATGCTTCTCTTTGTCTGCAGCACGATTCAACGTCGAGATTCCTGTCTCATCGGAAAAACAAATAAAAGACAACACCACAAAACATATTAGAAGAACA
26673_72	TATTGATACTTCCAATGGATTTATGATGAGCGAGTTCCATATCATCTTCTTGAATATAGGCTCGGAAATCATTCGATGAAGGTGGGATTTTAGAGAAAA
17513_101	TCTTTCTTAAGATACTTCAGTGCTTCGTGACACATTGTAAATGTACCAACAGAATCGATATCCATTACTACAGAATGTAATTACGTCATCAAACATTTA
48050_100	TGTACAGGAAGACCGACAAATTTTGTTACATGCTTGTCTTTTTTAATCTAGCGAAGTTGCGTCCAATTCAACATTTCTATTTAGTAGTTGGGCGAGTGC
17518_124	ATCTAAATTATCTGCATACCTTCTGCATAAGGAATCCAGCAACAGAAGGTTTCAAGTACTTGGTCACTCCCTCTGTCGAAGCATGGGCTCTATGTGCAG
48052_37	CAGGTAAAAATGGATCCACTCTGGAGAAGGAAGAGAAGCAAGAAGCAAAACCATTGCAAGTGAGGACGTACCCAAATGGATTGGTCATAGAGGAGTTGA
38233_24	TGCCATAAGAGCAGTCTCCAACTCCTGCAGAGCATGTTTCATGTTTCGATTGTGATTTGCAATCTGAATATAAGAAGGTCCACCAGAACGAAGGAGTAG
10492_106	TTCTTTTTCTGCCTTTGTCTCATTGAAATTGACACGTGAGAGTCATCCTCTTGGAAAGAACGATAATAAATTAAATGCTTTAGCAGAATTGTATATGAG
17526_140	GAACAAGCATGGGAAGAATGAGTTGCATTGTGACAATCAAAGTGTTATTCATTAAGCAAAGACTCGTGTTTATCATGCAAGGATGAAGCACTCATCATA
79827_103	TCATGTAGGCAGGTTCGTCTTTCAGCACAGACACACAGGCCAAGTCATCGGGTAATACAGGTGGAGGCATGGTGGAGAAATTGAAAGAAATTGATGGGC
48061_71	CTTTGGTGTTTTTGTAGAAGACATTTCATGTAATTCAAATGCCTATGGTGATAATTGCCTGCGGCATATATGTTGTAGTGTTATTGTCATCTCTCATTT
48063_93	TGCATCAGTTACCCACAACGAGATTTAAATTCTAAAAATAAGACAACGCTAAGTAATAGAACTCACAGATTGTCAAGGCTCAAACAATTAGTTAGTTGG
79828_138	TCTCTCTTCCAGCTGCAATGAGCTCTGTTATATCTTTTCCCTGAACTTGCGTCAAAAGAAGCCCAATCTGGTTATCATCGGCTTCAGCTCCAACTACAA
38241_11	ATTTTACCTTGATACGAAAATACCAACATGTTCTAATCTGCAGATAAAAAAGGTAGTTAGGGCATTTCTCCAAGAGGCAAAATGGATGTATGACGGCTA
21284_48	CTGCAGTGGGTTCTGCAACTAGCTCAGGCAGTATGCCAGAGTGCAGACCAAGCTCTGCTCGTGGTTTTCCTGGATTATTTTTCTTACTTTTTTGACCAA
48067_58	ATTGTGTCTCACAAAAGGGCACTAGAATATGAACAAAACAAGTACGCGGACAGATTAAGAAAGTGATGAACAAAAGGGGGTTGAGAATCCAGGGAAGAC
54225_114	CGGTTGTTGGTGGTATTCCAGAGAGTTTTAGAGACTCAATGTTGACAATCCTTTGGTTGAATGGACAGTCCGGCGATGGCATGACTGGTCCAATTGATA
49823_119	AGGAACTAAAATTATCTGAAGCATAAACTGAAACGGTGATGAGTGAATCGTTATTTTTATTGTAGAATAAGCTCCTAATTACTTCATCATGACTGACAT
26686_34	ATTTTTTGGATCTACTGCAGGCACATCTAGACATACATAGCAGAATGGGTGATGACGCATTTGATGAAAAGTTATTGACTGAGAAACTCTCTAAACTCA
54234_136	TGACTACATTAGCTTTCTTGTCACTCTACTTTCGCGGTTCCAAGTTTATCCAGGTACTTTTAATTGAGTCTTCATTGCATGTCTCGTTCTAGTAGTATT
54235_133	TAACATTTGGGTTCATTTTTTTTTTTTCCCCCCTTTATCAAGTAGTCTTGACGTTTGTCAACATACTGGTTAATATTTGTGCTTTACTTTTCCCTTTCC
79844_74	CTTAAACAAAGATAGTAGAGCATCTACTTCAGGAAACAATGGACTTGATAGTCCTACTGCTGATTTTCCCGTGTCAGATGGAGTTCGTAAATGACCATT
26688_144	CTCATTTAATCACCCTGTTCTAAGGTGGTATTAATTACACGGACTAAAATAACTTTAAGTAATGTTCAGATGTGGGAGCTAAAGCAATCCAAGTTCTTT
26691_120	ATTCGGGCTTGAGGTCAGGGTCTGGTCGAGGCAGTCGAAACATAAGGCTGGCAACAGGTCCAAAAATCTCCAGCAAGTGTGTGGCAGTATGCCAGTATC
74881_46	GTCACTCATGAAACTGGGCACAATTTTGTTGAGATATAACCAATTTGCGTAAAGACGAGTGGCAAAATTTGCCTATTAGATGCAGCTCCAACTGCAGTC
74882_139	AGCTGCTGGCTCAGGTTAGTTAAATATGAACATTTAATACGCTCGTTGCGCTGCCAATCTGATTGATTATATGGTCTTGAATTATTTGTGATGTTAAGT
67091_36	TCATTATGACATTGATCATCTAATACTGTCAGGCAAGTTAAAATTACAATCTTAGAAGAAATAGAAAAATGAAAAGAAGATATGGCCTGCTGCAAAATA
67093_5	AAATCCACAAAATAAAATAAAAAATATATTAACTCAATGGCTTTGATCTTCCTTTTTCCATGTATATTCAAGGAAAGTATATCAACCGTGTCACTGAAG
17556_76	AACATGCAAGTTTGACCACCCACCTCCTGGAGAGGTCATGGCAATGGTAGCATCACAAGGAGCATCGGCTTCTGCTGGAGAGGAAGTGAAAGAGAATGG
6534_129	GACTATTATTTCAGTGAAAAGTTTCTCAGTTGATGTACATGTTAAAAATTGTTGTTAGCTTTTACTAAAATCCCAAAATTGGCAGTTCAAGGTGTGGCA
6535_95	TTTTGAAACATGTCTAATAACGTCATATCTCTCATTTTCTCTGGGCATTTGAAATTTAAACGCATGATTCAGCCATTATTCTTATTTATCATCGTGTGC
17560_126	TTCATTTAGTTCAAGAACATCTACTTTAAGAGTAATTTATCTGGCAGTAATATGATTTTGCCTTTGGATTTTTATGTGTGGATCTTATTGTCTATGTTT
79862_17	TTTCATTCATTTAACACGAAAACAATCATTTTGTTTCAGGATATAAACACCTGGCCTGTGGTTGATCCCTTACCGTCGTATGGCCATGGAAGGGACGCC
67098_86	TTTGAAACTATAGCATTCATTCAATAAAAGTGTTCAAGTCAAATTTTCAAGCACACAAAATATGCTTATCAAAACAATAAACTTCCAAGGGAGAGTAGA
57342_121	ATTAGACACTGCAAAATTTAGAAAAGATGAACACAATCAGCCCCTGATAGTGGAAACTATTCAAATCTTCATTAAATTATCGTCCCGTGTGCCCTATGA
40477_38	CTGGGCAATTCTGCAGCTACTCAGTAGCAACAATTTTAAAAATTTTGTACTTGTCGAAAAATAGAACTTAATTAGTGGAATGAAAAACTTTTGTTTAGC
67111_130	ACGAATGAAGTTGAATAATCAACATTAAACAGAGAAAATGAACAAAAAAAAAATCAACATTAAACCGGAAATCGTGCAAGTCAAACTTACCGGCAATGA
67113_89	ATAATCACCATTACAACCCCGTCTTTCAATAATCATATAACTTGCATATAATATAAAACAAAAGAAGGTAAATTCCATACGCGCTTCCAACAATTACGA
57358_39	AGCTGCATGCTGCAGTGAGTATCCCAATCTTTTTCATTAACTCAGTGTTCATAGAAGGAACACGTAAAGTGATATAAGTGTTAAGAAATTGACTATGCA
17569_18	TTTATTTTATATGATAGGGCATTGCTTTTGCTGCAGCCAACGAGTCAGTGAAATCGAAATAAAGAAATGTCCTTCCAAGAAGAAGAAATGGACTATGCT
3845_138	CAAGCACCACGGTAAGGGAGCTTATCATGAGGTCGTGCCTCATTTATTTGAAGACCTGATTAACTAACAGTCAGCATTTTCTTACTAATAAACAAAAAA
54259_17	CACAGACATGTGGAAGACCGATTGTATACTTCTGCAGTTGCTAATTTTAGTTTCTGTATTTTTTTCCCCTAGACCTTGTCTGAATTTTTAATTCATCGA
46601_48	AGATCGATAAAAATGTTCGAAGAGTTCTAGTTTCGTAGAATCTCATTCTGTAGGGGTTCTCACTCAATTAAGATTCTTTATGTCGACAACTTTAGATAG
40486_6	ACATCTGAAGAAGAGCAACCAAAGCACGAGAGAAAATGCCATGATTATTCGCTGCAGTAAGTTTAGGGAACAAAAATTTAACTTAGGAAGAGGGAAAAT
21314_35	GCTTCATTTGCTGCTGCAGCTATTGTTGATTGCAGAGTTGGAAACCGTTGTAAATCCTGTTACACGAAAGAGATGCAGTACAGAAATAAGATTGACATT
15475_103	GTGCCTGCGATTTAAATGGTCTGTCAGGCTGCATAGAGCCTAATTGTATCATACACTTATTCCTCAACTGCGAATTCCCCTAATATTATTATAAGATGT
30300_19	TCCTTTGAATTGAGACAAAGTTTAGAAGTCTGCAGATGTATTTTGTAGTGAGCACTTGCACGGTTGTGTCAACTTTGAAAAAAATATGGTCAAGCATTG
40492_102	ATTCAAGTGATGCATCTTCGAATCGGTTGGCGGCACTTGATGGGGTTATATGTAAACAATGTTGCCATGAAATTGTGCTTGATGCATTGATTTTGGATT
17575_21	TCATGAGCCTGAGGGGGAAAATGCGTGCTGCAGCAGATGAGTAGGTAACGATGGCCAACCTATCCATGGGGCGAAGTGAAGATACCACGAGCGCCATGG
48097_116	AGGTGGCAATGTACCGGGGGACGGACCTGGATGTAGAAACACTGCTTCATGGGCAACTGCTCCATCTGCATTTGGACCTGGAAATGCCATCGGACCTAC
79897_51	CAGAAAATTCAACTACTTTCGTGCATAACATTTCATGGAAGATATGAGAGCTAAGTGATATTCCAGAGTGCACGTGATTCATGCGATAATACATTAATT
15480_77	GCATGCTTTTGATGGTGCAGTTTATGTCTCGGAAAATCTTTTGATTTTCGTATTCGCTGCTGTTGGCCTGGATTTCTTCATTAAGTTGCGAATTTTAAG
54268_66	TTCGGGGTGTTTCTGGTGGAGAGAGGAAGCGCGTATGCATTGGGAATGAGATAATAATCAACCCATCTATCTTGTTTCTCGATGAACCAACCTCTGGTT
15485_69	GTGAAGATATCAAGGTATGCAAATATCTGGCCTGTTGCCCTAATATTATTCCATTTCGCTAGGTCATGGCATGAGTTTCATACCCAAAAAAGAAAATGA
15487_80	AGGAGAGGATTGTGAATAATCTTCAAAACCAACACACTGCATCTGAGAGAAAATGTAGACATAACTAGTTGAGCCCCTTCAAACTACATTGAACGGTGA
48120_101	GCACCCCGAATAATCTCGCGCCCATTTCCTCTGTTTCTAATCTAATACTGGTCTCGTCGCCGCCTTTAGCGGCAGAGGCGGTGGCAACGCCTTGCAACT
74910_33	CGATACTTTTCTAACATGTATCGATGATTTCCCAGTGAAAATTCCTTAAGGATGGCTTCTGAAGGAGCAGAAACAGGTCGATCTCTTTCATATTCTATG
26725_77	TATTACAGTAGCACAACAAATGTTATACATTCTTGGAAAAATCATTGAACTACAGACTCGTCTATATGGAATGTTTAAAAAGTTTTATACCTTTGTTTT
6552_15	GCAATTGAAGGAATGCATATTCACTCAACTTCCTTGAGTAGGTCGAGTGATAAAGTAGTTGGATCTGGAGTATCAAAACTTATTCAAGCCTTCGAGTCA
63762_135	ATCCAATCATGAACCGTACGACGATGTAACCTCCGGGTGACGATACAAACGGCATGCAAAAAACTGTCGGGGCCGACAGCATAATAAGAAATGCACAAG
54280_24	CCAGGCGAAGTTTAAGGTCAATATCTGCAGTACTACCAGAGGGAGCACCAGAAGTTGACCCAAGAACTCACAGGCTAAAGAAACCCGCGCCCCCGGTTC
26736_104	GATGAAGAAGCTGATGTGGAAGTCGAGCTAACATTGAGCATTGGGCATTGCATGAAGGAGAAGAGGCCGAAACAACATTCGCATCAATACAGCCCACAA
6563_99	TAGATTCTTCTTATGAGTGATTGTCTGCGGCTATGATGTGCCTCACCTCGAATAATTAAATTGTCTGCCGCTATGATGTGCGTCACCTCGAATAATTAC
48124_86	TGCAAAAAAAAAGGTAATGCAACGTTAAAATGAGGGTGAAGACTAACAATTTTTCATGAATTTACTTGTTTTTAGCAATTTCTTTACTCTTCTCCCCTA
15494_137	AGGGCACAACGGAGGAGTTGATTGACAATGTGAGAGCTGTGGCAAAATGTCGAAATAATATTGGAGTACTCGACTCGATGCCCTTTTCTGATCAATGGA
15498_98	CAGAAGATAGTGACCTCCAGGTGCTAGATGGTGATAGGATGCTAGATGTCTGTAATTCTAAAGACAAAACTAATCAATTGCAAGGTGACACCTATAAAT
43809_109	TAAAGGAAACAGTTGGTGTTGTGCCTCTAATTGAGGAACATATAGTTCATAGTTCATACATGTGTGGATGTATTTTACCAAATAGGATAGGATATGTAG
26751_62	GCTTTCATTTTCTGTCTTCTACGTACTAGCTGTGATGCACGGACTCTCCATTCCGGCTGGAGTAGCCGTGTCGACACGACATTGGTAGGGGTACGGGTA
21339_56	TGAACGGAATTGAGATGTGCAAAAAAGTAAACGAGCATGCTGTTAAGATGGTGTCTGCTACAAGGGGAGAAAGTAATGAGCAAAATGAGTTGAATCTGA
21341_40	ATAAGTTCGGTGTTCATCATTCCCAAGAAGGCTTAGTTACAGGAGGAAATGTCCTTGCGAATGGGTTGCCTAAATCTGATGTTGTGGATCCAGTTCAAT
10501_133	ATGGCAAAAAAAATATCTTCAGATAGGTGAATTTTTTTTAAAGAACTGCGACCATTTCTTTCTTGATGGATAGTTATTCCTTCTCATTGATTCATGGCA
83490_146	CACTCCTAGGCGCTGATTCTGAAAAACTTTCTGAGCCATCACACCATAATCCATCTGATGTTCCTTCAGTAAGTTTTGAGCCTGAAAAATCATGCCTAA
17597_46	CTTGAGCAAGAAGCTGAAGAAGCACGAATTGTAACCAATGAAACAGAGAAAAAACTGCAAATTGCATTAAAAGAGGCTGAAAAGGCTATGGCTGCAGAG
46627_26	CTGCCCTCAAAGTCAGGCAGGCAGATCACAGCCCGACCCACTTTGACAGTTGACACCACTAGATGAAGATGAAATTATCCCAATTTGAATAACATTTTG
15504_76	TGATTGGATTTTTGTCAAACTGAAAACAAAAAATGGCAAACGAGGTTATGTATTAGATTGTAGTCAAATTCAAACTACAAGTGCAAAATCTTCTCTTAC
6587_50	GCAGCAGCATCACTACAAAAATCATTGACCTTAGAAGGGCATGTAGCAGATGATGTCCCAGTGGAGGTGAGGAACCTTTGCATTATCAATCAATAATAT
48136_29	TCAATGACGACTTGTTGAGGTTGACTTTCGATAATTGCAATGGGTGATGTATGTTGAATGCATGTTATGCGAAACTGCAGCTCTACTCCAGTCTCCATG
79919_116	ATGGCATTAGGATCCACCATACCAATCACCACCTTTTTCACTTTGGCCTTGATTAGTGCTTCAGTGCATGGTGGAGTTCTCCCATAATGGTTACATGGT
17616_65	AGAGTGTTGGCGAAGGACTGGTGGTGCTGCGGTGGCGGAATTGGTTCAATATTATTCTGAGAACTCTGATGCCCTGAAAATTTGGATTGGTTGACCAGG
10519_95	AAGAAGAAGAAATAAGGGGGGGAAATTGCACTATAGGAAGATGAGGACACCAGGAAGAGGTTCGTACTTGAAATTTTTGATGAGCTCTTGCTCAACGAC
3858_25	AATTGTGTCCATACCGATGACGTGGATCAATCTACAATAAAAAGATAGCAACGAATGAGTAACAAATTTATTAAGACCTAATGGAATCATAAAATCAAT
83504_76	TTCCGTTCACCAGTTGCTTCACGTGACACATGTTTGCCTATGCATTTAATAATAAAAGGAGAATCCAAATCCTCAAGAATTTCAGACTCATTCTCGAGT
57395_126	GTAAAACAGGCTCCATTCTAACCGTGTTCCCCCAATTTTGGGGTTGGCTTCATGAGACTTATGCATCACTATGTTGAAATCAGCTTCAACGTCTTAGTT
17622_108	AAAACTAGTGCTAACACGAAAAACTAATCACCTGCCCAATTTCTGTAAGTGGCTGGTTAAATTCATAAATAGAAATATATACATGAATCAACATGCTTT
43820_96	TGAAATAGTCTTTAGGGTTTTCATCTACAGTAACCAGGAAAGAACTGGATTGCCCTACGTGAATATCAAGTGATTCATATACTTCTTGTGCTGTATGAG
49930_102	GTGGGATGCAATATCTTGCTCTACTACTCAGGTATGTTATGTATTGAAACCTTCTTTGCTTTGCTGGTTAGCTTGCAAAAAGAAACCTTAGGGCCTTGA
83508_95	ATCTCTGAAAGGATAATTTGGAAAGCCTTCTCTACATTAGTTGCTTCCAAAGCAGACGTTTCAATGAAAGAAAGGCCCTCTTTCTCTGCAAAACTCTGA
46634_20	GTTTAATTGGTACATAATCTATCATCATCTGCAGGCTAGTTAGTCAGTTAAATTGTAATGTAATTCACCACAAATGTAACCGAGAAATGCTTTAAATTC
46636_57	GTAGCAAAACGTGAAGGGATATATTCCCTTGAAACTGGCAGTAGTGGACGTCGAATGGCTCCTAAACCTGATAATAATAGAAAACGGGGTAGCAAACGG
17639_110	TTTTTATTTTTTTTGCTTCGCTAAACATGCTCTTGTAATTATGTGAAACGAGCATACCTCTAGCTCGTCTTCTCTAGCCCTGTGGTTCTTCGGTAGTAG
69864_91	AATGGCTGGTTCTGGGAGTTCACAAGTATCGACTTTTGTGTGCGAATAACTAGATTCTGATTTTCTTATTTCTTGAAATAAATTCTTGAACGAAAGCGT
48140_21	ACATATGACAACAAATGGAGGTTCTCAAAAGAAGTGGTGCCCCATCACAAGTACCGTGAGCGCCATCTGCAGAAAGTCATCACCGTTCAAGAAAGCTGT
49940_107	GAACTGTATGTTGTGAATCCCTGAGAAACACTTCTGTTGCCTGTGATTACTGTATATCTCAATCCATCACCAACCAGCATCACTTTATTCATAGTTCTA
21373_137	TCTGCTTTATATGAACCTACAGAGAACACAAGAGCTTCTACGGTCTCAGTATCAAGTGAAAAATATGGTATTATTTTGACCCCTTTTGTTTCTGGGATC
21375_5	ATAAAGTTAAACTTGTAGGTGAATCTAGTGCCCCAACTGGTTCGGATCCTATAGCAATGATGGAATACTACATGAAGAGGGCTGCACAAGAAGAGAAAC
15532_85	AATAATTCTGCAATGTTGAACAACAATGGAGGTATTTGTATATGTCTTATTGGCACACATAGTTTCAAATCTTTACACAGTTTTTTTTTTGGTTGGCAG
10529_69	CACACCCGACAGTGTCCATCACATTCACCTGTTCAAATCATAATTATGCCGGTAGTCATTTATTGGACTTACAAAGGTACAGTTCGTGTATGGGTACAC
61316_18	GTAAATTTCAATGAACTCGTGTTGAATATTTTTTGTGCTTAAGTTCAACGCCTCCAAGGCCAACTGCAGTTAGTCCGCTTAGCTCCATTCGGTGTTCAG
61319_10	ACGCCAGACAGTGGTTATTTCAATCCGGTAATCTTTCTCAGATTAATGCTGCTTTCTGCAGTTTGCAGTCTATCTTATGATTTATTAGTGACTCCTTTC
30376_120	CTAGGAATGTGCTTTTACAAGCATGCCTGCACAAACTGCCTGTTGATTCGTCTGAACGTGGGGCTCAATGGCCTAAACAGTGGCCTGCTAGGTTGGGGC
49952_64	TAGCCGGGAAACTTTCGTCGGCGGTTGGTGGGCTTAAACACTTGACGGGTTTGTACTTGCATTATAACTCTCTGTACGGGGAGATTCCAAAAGATGTTG
49959_77	AACATGAAACCAAAGAAATATATGAGACGAATCAAAAGCAAATTGTGTTATTTTCAAAATGGGTTGAGGTCTCTACTTATCTCATAAAACTACTATTTC
6604_58	AAATACTGTAATCAGAAGCAACTTATTTTATATATTTACGTCCTCTTGATTATTATATTTGGTATCAGCACACTCATAGTAATAAGTTTGTCATCTACG
6606_123	GCATACACAATTATATATTGGTTTAATCAGATAGCAGCTACCAGGATGTTTATCTTCTTGCCAAAATCCATGCATTTATCACTGAGAAGGGCAACAACT
69880_7	AATGCTTTCCACCATGGAGGATTCTCTGGCAGTGGCACTTGAAATCTTCTGGCTGCAGCATATACAACACCACAGGCCACAACTTCACTCTTGAATCTA
21390_57	ATTGAGAGCATTTGCTGGCGTTTGGAGGTAATCTATCCAGCTTGGCATGCAAATAAACAATCATCAATTTGAGAAAATTGGTTTAAACTTTTGATTTCC
49968_44	TGGTGGATCTCATGTAAAACTTCAACGCTAATTTGATTTATAATCTTTTGTTTTATCTAAAAACAATTCGAAAAAAGTAGAATCGGGAATTTGGGTTTC
49972_125	AAGAGAAGTTTAAGTGCATGAGGTTCGGACTTGGTAACTTCTACATATCTTTTTTTGGCAGGCTTTCTTGTGCATTTAGCTCTAGGGATTCGGAAGAAC
26802_93	TAAGAATTGCTGGAATGAAACACAAAACAAGAAAGGGAGACAAGGTGAGAGAGTGTCAACATTAATCTTTATATCAATGCTTCTTTTTCATGACATTTT
3865_10	TTCGTTTTCCCAATCTATTAGAGCCATGGACAGAAAACATGTATGCACGCCTGAGAGATCCTTCAGTTTGTGTCAGGAAGAGTGCTGTGTTGGTTCTTT
79948_147	TTCAAAGCTTGGGCATGTTAAGTGCCATAACCGCTACGTGATAAAAGTATGAGGCACATATACTCCAACAATTAATAAAAAAAATACCAGCCTCCCTAG
21393_111	CAGAAGTACCTGTGTCACACAAAATCTATTATGGTTGCTGCTTGCTATCATCACCCTTGGTTCAGGTGTGTTTCTTGAGCTTTGTGTTCGTTTACTTTC
46658_86	TGCTGCTTTTAATGTGGCTGGTAAGGACTTGGATACTAGTGTACCTTTATCATGGGTCACCAGCAGCAGTGATAATGATAGTGCCGGATTTGAGGATAT
6609_16	GACACATCTTAAAGTTTTCCCTATCTTCTCTCCTTATTAATAATATGTAAGTTGGTGCGGCAGATCGGTGAAAGCATAAAACATTCATGGACAACTGCT
61325_56	CACAAATTGTATCAGCAAATATTGCTGGATATTTGGTTCTTACTACGACATATGCCCACGAGTTGCCTCACTGTGGACTTGAAGTAGGTCTTACCAATT
57417_51	CAGCATGGACCCCCAAATCAATGTTTCCATGAAGCCGACAACCAGAAAGCAGAGCTTCCCAAACAGGTGCTCCAGGCTCAAATGGCATAGTCTGTATCA
67196_22	ACAAACCAGTAAGTAAATATTTCTAACTGCAGTTGCAGTCCAACTTTATGCTGACATTAAACCATTCATATCTTAAAAAGAGATTTCTACAGTTGTGTC
74987_132	ACTTCCACTCTTTTGTTTCTTTCAATGTCGCGAGCAGGTATTTCTGGTGTAAAGACGTGTGCAGTTTTACATAGACGATATAAATTATTTGTCAAATAC
48161_107	TAGGCCGAGACCAGATGTTTAACAGAAAGCTGCGGCTGTATGTTATCTAAGAAGATTGTATCAAAGAACATTGTCACATTTTTAAACCACTTGCCTCCA
21411_43	GCTTCCTGCAGTATGGTTTTTCAGCATAAAATCCGAGTATTTTTAAGCTTTAGTTGTATTGCTATAGCATTGCAGTAACATAATTGGCTGTGCAGAATC
63794_92	ATGAATTTGCCATATCTCTATTGAAAGGTCGCGAGTGTTCTGCTAAAGACAGTGATGACTTGTGCATCATTTGTGCAGATGGTGGGAAACTTGTGCTTT
83540_111	GTAGTTTTGCCCCAACCTTACCCTAACAAGACTCGAACATGTGCCCAAGCCCTGTGGCAGTGACCCAAAGAGAAAGTTTTTATGGAGAATTAGTATTCT
54323_58	TTATGTCCATTTTTGCCACATTTTCCACATTTGTAATTATAGCTTTTCTCGTTCGAATCTTTGACAGAAAACGCTGCTGCATCAAGCTGAATTGTATTC
26826_127	TTAGACTCCGCATTGTAGATGGCCATAAAGACTCCGGCAACCTATGGCCTACAGACTTTCTTGATACCGATAACATTTCTGCAGCTGTATCCTTGACTG
79965_114	CTTCAAGTTGGGGGCTTGAACTCTCATCTACTCCAAACAAAGCGGCAGTAACCAGAGAAGTCAGTCTTTTCGTGGAATCAAGCATTTTCTTTCCAGGAC
10543_16	TTTATCACATTTTAAAATATCACAGCCCGTGCCTGCAGGATTAGAAGTTCGAGGAATGCTTTGAACCACTTCAACTTCCCCCTTCGTGAGCAACTCTGC
83550_21	CGGATTCAGCTGTGGCATTGCCGCTCACTGCAGAAAATGTGGAGTCTGTGTTGGATGAAATTCGACCTTATCTCATTGCAGATGGTGGTAACGTTGCAT
21424_29	AGGATTTGATACATCATCAGCTGCTTAATTGCTAGCTGGTGATGTAGAAGTATGAACTGATTGATTTGGTATTTCTGCAGCCATGGATCAATCAATTTG
26828_142	CATTTATTTGCACGCATATCAATAACATCACGAATCATAAACTTCAGTCGTGCGGCTAGCTGAGAGTTTGTTGACAATTCCTTCAGGCCGTTGAAATAC
21431_14	ACTACCAACCCCTTGTCAACCTAACTGTGAATTTTGATCGCGGTCGACTAGGGATAAAATTTGACCCGAAAAACCAGAGACCTGCGATGCCCCCACCTC
69888_42	GAGAAAGAAGCCAATGCTCCACTTCGTTGTCATCAAAATAAGGAGCAACAACGAATTGGCTCAAGTAGTTCTTCAGCAGCCGAGTAACTGCAGGAACAT
67224_56	GGCTAATTACAGTTTGAGATTCAGGTCAAGCTTGTTTGGACTCTGTGACTTCTGTTCTGGTTGGTGTGAATCCAAACGAAAACTTCCAGGCCAAATCAA
61344_148	CAACTAAGAAAAACTCATCTATTTTTCTGGAAGAAGGCTCTGAAATCGCATGCTGCTCAGGAACTCTTCTTGGAGAAAGCAAAACATTCCTTGTTTTTC
79981_49	TGCAGGCCTTTCTAGAGATAAGGCTCAAGGAGCAATATCAGAGGCAGAGATAAGGCTCAAGGAGCAATATCAGAGGCAGGGGCAAGTCCGCCATTACAT
26840_124	TGGAATTGTCTTTGCCATTTTCTTCGTATTGAATGCTCTAATTTGGGGCGAGAAATCATCAGGGGCTGTGCCATTTGGAACCATGTTTGCATTAGTGTT
33878_6	GACTTTCAGTTTGGAGATCCTCATCGCTGTAGTCCCTGGCTCCTGCAGTCCCATTCACCTCTTCACTCATTACCATGTCATCCAACGACATATTTGCTG
26842_57	CACTGATTTATTCTTGATATACGAAATCAGGTGTTTTTACACCCAGTGACGACCTGGCAAATGAGGTACTTGCAGCCTCAGAGGTAAGCGGGGAAAAAC
26844_119	GAATCAAAGCTAAACGTTGCTTCAGCAATAGCCACTGGTACTTTTTCTAGATTCCTTCTCATTTGACCTGCAATGTTAGTTTGTTGCTAATTCATGGAA
79988_12	CTGATCACCCTATTTTATGGATGAAATATCTGACCTTGATCAAAGTGGGTTTGTCTTTTACGGCCTTTGCTTCCTTAATGGCAGCACGAATTTCATCAT
10569_18	ATTCACACTCAGAGATAAAAATTTCCATGGCTGCAGAAGCCAGTTCATCTGACCCTTCTTCCTCAAATCTCAAAATCATTGTTCAGAATAACCCTTCAG
26849_11	ATTGCTTGGCTGGAGACCAAAGGATTGCAATTTATGAATGCATGGAGAACGGAAATCTGCAGAATTTGCTCTATGATTTGCCACTCGGTGTTCAAACTA
69893_107	AACCCAAATCGTTAGGATTACGCAGCTGCAAGAAAAATGTAAAATGCGGCAGCTGCTAAGTACAATGGAAATAATAATGTGGTACAAAGGGAGTAAATG
61359_148	TAAATTGGTGACAGTAATTGCATTTTTTAAATTCCCATATGAAGTCAATATGTGAAGTAGGTTTTCATTCTGTGCATCCTGGTTTGGACAATCATGGGA
21448_37	AGAGTTCCAGTCGGAGAGAAGTCACCAGAGGGCTTTTGGGAATCGGAAAGCGGGAACGGAGGAGGTTGCATAGTGACGCCATCTGCAGCAGGAAGTAAA
26857_56	TTAGTTCATGTTGTATTTTAGCGTCAAGAAAAAGGACAAAACTTCGGACATTCAAAATATATAATTACTTAAAACAAAAATGTTTACAAAATTCCGTTG
3893_36	AGAAAAAGAAGTAAAATCTTTTTCATACTACCGACCAGTCCCGATAGTACTGCTTACCAGAGATACTTCAATTGTCTTACCCTGCAGGATCTAAAAGCA
48203_51	AGGCTGTTATGACTAGGGTTTGGAAAACTATGAAGAGAGCAATGTATACAACCAGTTTGAGGCGGTTCTTGCGGCGGAGCTCCGACGACTGCACCTCTG
21453_79	GTGAGGTAGGGTTTTTTCCACATCCATTTATTTTTCTGGCTTCACATTGATGTGGAATTTCATGACCCCTATGGAACCTTTTCCGATTGAGGTGAGAAA
26865_18	GAGCAGCGCCGCTGCATGCTTGCAGCATCGCTGCGCAACGATACTGCTTGCAGCGAGGCACAGCTGCAGCAGTTGTGCTGTTGCATCACGTGCTACGTT
21459_24	AGAGTATCATTAGCCTGGTAACTTCTGCAGAACTGAATTTGTTTACTGAATAGAGCACAATTCAAACAATAAATGAGTCATTTACGGTTATTATGGAGA
61369_144	TAAGAGCATCATGAGTGGCTCTTCCTTGACCAACATTCCATGTGCCTACCAAAATTTTGATGTTCTTAAATCTCATGTACGTGTCTTTTCTCTCGGCTA
21465_108	AGCAAGAGCAAGTGCAGGAGCAAGTGCAAGAGCAAGTACAACAAATAGAACATGAAGATGTGGATGTACATGAACATGAACATGAATGCAAAGATGGAA
61373_138	GTGCAGACCCGTGGTTGGAACTAATTTGGTGTCATCTTGAAGTATTATCTTTTTTATCAATGCGAGCTGAGGCGATGCCGAACGCATACTCGATGAGTT
48208_88	CAGTTCTCCCTCTACTTATCAGGTATATATGCACTTTCAATACGAGGACTGACTCATTTTTGGAAGACTATTCTAATTGGGATTTCAGCAAGAAATGCG
49992_69	CTTTTAGTATCTTGCTTGGTCCCTGAAGAGGAGCAAAGCTGTGAATAACGGTAAGAAAGTAGTGGGAGTTATGGGAAAGGGCCACATGAACGGAGTTAT
26880_33	ATAACAATCACGTGCCAATGGGAATGGAAAGAATGGCGGGAATGGATGACGATGATGACGATGATGGAGAGCCACTAGTGATCGTTGCGGATGATGGTG
3901_44	AAGGAAAGGTTAATTATGTGCAACTCATAATAAAAGAGTATTCAAGTAACGAAATTTAATTATGCTGGCATTTCCAAGGTCCATCCAAACTGCAGTAAA
50009_104	ACAGAGTACTGGACGTGACTCCAGTCACTCCACACTATTTTAGCTTTGTTTTTTCTGCCTTAATATTGTTTAGTTATCATATAGTCCACATTACCGAAC
17691_60	GTAACAAAAAGTTAATTACCGGTGTTCTGAGAATACTACCATGCTATGCCTTATTTTCTGAAACTTTATATAAATTATGGTAGTAACCCATTCTTTTAG
30444_32	CAATATCCATATCCACCTGCAGTTCTTTCTTCATGGCTCCAAAATCAGTAAAAACAGGTTTTTCTGATGTTAATGTTTTGTTGTTGAAGCCTAATTTCT
17692_66	CTGAGCTCGTGAAGTCCCTTCTCGCAACAGAGGTACTCAGCTGAACATACTATTGAACAGTGCTTTGGTTACAAAACAGACATTTGTTGTTTTTCTATT
33895_111	CTTCCTTCGACAAACCAAAATCAGCAACCTAGTTACATAGCAAGCAAGACAAATAATCAACATTGGGAACATATGCAAACCTAAATCACCAAGAAAAAG
67267_28	ATGAGAGTGAAAGCGAAAGTAACAGTAAAGAAAAGCATAAAAACCAGAAGCCAAGTGCGGTGAGACGGTGGAACTGCAGATCCACCGCCTCCGCCGCTT
26895_17	AGAGGGAGGGAATGAGCAACATTAGTACGGCATGTTGTAGTAGCTAAGTATCTATTTACTTTAGATCTCTCAGTAATTTAGCAATGAACAAAGCGGAAT
21481_42	TACAAATGCTGAACTGGTCTCAGAGCACATTTTCATTAACCCAAGTTTGATTTTATTTCAGGTATCTTAATTTCACATCAGCGCGGACTGCAGGTCTCA
17696_19	TCGATTCTATGACTATGATCTTAGTTTGTCTGCAGTTTAAAAAATAAAGCTGTAGTGAATTCTTTGTGTAAGTTTTGGTTTGTAATGCTTGCTTGATAA
48218_16	CTTGCCCTCTTTTGCCTTCTCTTTCACTTTATCTGCAGCCTTTGTTGCAGTCTCCAATCTCCATTCCTTCAACTTCTTCAAAATCTCCTTTTGAGACTT
50029_4	CTAACAATAATTTTCACATTGGTCAAGATGATGTAAATTGGAGCAGTTTTGATCATGTTTGGAAAACCCTAGCAGATGTGCAAGGTTGTCATTATGAAC
40563_39	TATGAAAAGGAGGATTGTCACATACTAGTTATTTAATACAATCTTATTGAACTAAAAAGTCAAACAACTCACCTTGCAGTGGTGAGATCTTCCTAGAAG
30459_111	CAAACAAGATGGAAAAAAAAAAATCAAGCTCGTAAATGTTTCGAGTTGAGGTGGGCAAAAAATAAAGCTCGAAAATCAGTCATGAACGTTTCGAGTTGA
33905_85	GAGGTCTTGGAGGTGAGCGATACATATCAGCTAGCGAGTTATCAAGGGACGCAGAAGAACTTAAAGATGCTGTCCCTTGAGTGGATGAAGGAAGGACTT
67294_50	GCAGTCTCATGGTCAAACACTCATCAGGCCGCGAGTACTGGCGGAGGACCGATGTCGACGTTGACCGCCATGTCCTCGTATTCGATAAACCTCTCTCTG
26914_108	TGTTTCGTGATTCAAGATTCAAACTTATTCCCAGCATTGCTGAGGTATCATCGTTTGCCAGTATCAAGATTGGTTGCCTTTCTGTGAGCTTTATTTGAC
50041_10	AGTTTCCATGCATTTCGGGGATGGGGTTAGATTGGCCCCTGCAGACCACCCCCTTATTTCCCTCTGGACCAACTACCCATAACCACCAAATCACCTCAA
48236_56	TTCTTCATCCTGCTCGGAGTTATTGCTTCTTGGGCGTGTCTATTTCTTCCGTCTTTGCAAATCTTCCCCGGATTCTTGGTTGGCTGTCGGCTAGGGCCT
43847_82	CTCTGACGTACTTCTTACTACAGTTTAGAGAAAATATGGAAAACAACTAGAAATCGAGTAGAGCAGGCTCTGGACCGGGCTTGGGTCGACCAAGCCATT
21492_62	AATTGTACTTCCAACAGAATTGCACTACTTCCACAGGCATTGCCAGGCCCGACCCACCAAGACCATCCACCAGCTTCGAGTCATCCACCACAACCACAA
67308_145	TCTTGAGCTTCTTTTCCTTTCTTATCCCTCTTCGCTAAAATTAAGGGACGGGCGTTACGGAGGTAGACAAACTTCCTTGTGCCTCTTCCTTCAATAGCC
67307_97	CTTTACCAGTTGGCCCTTTAAACCATTCAAATCTCCAGGTTGAACCCACATGAAGTCATCCTGGTCACATGAAGTAAAAGGTCTTGCTGAAACTTCATT
40573_37	GATTCAACGAACTGCAGACCGATGGCTTGCTGGAATTTGCTGCATCCTACTATTTGGCTGGCTGAAAAATTTTCATAGTTTGAAGAAACTCTAACTAGT
54380_138	ATATTGATACCAGTAAATATTTCAACTCAAACTTGCATTAGTCATCATCTCGTCTATCAGAAAAGAATAAACTCCTGCCATCTTTCAACAACCACTATG
10615_117	TGGTCAGTTTATGTCTAGATTAGAAGTACTAGTTCTGGAAAGGAGAATGAAAACTCAAGTTGAATATGCAATTAATTACCTTAACTTCATGGGCAAGGA
43858_137	ACTAATTAATTCAAATAACAACTAATCCTAGAACTGAGGAAACAACTCTCTCGTAAAAATAAGGAACAAAGTCAAGAACCTCTTTATTTCGAAATCTTC
21507_24	GTCACGATACATGCTTCACCCAAGCTGCAGATTCAATGTTTTTCATGCACGAGGGGTTACAACAAGCTCGTGCTCCTGTCTATGATGTTCCATCTGCGA
83586_18	AATACCAGGGCACACTTTTGGTAGCAACAGCTGCAGATGGGAATGATGGCGTTTTTCCTGTTGCTTTCGCTGTTGTAGATACTGAATCTGATGAAAACT
30489_96	AATTTCAGCTTAAGCAGGTAAAGACTTGGCACCACCATTTATTGTAGCACATATCTTAGTATTACGCTGTTATTCCGGATTACTTCGTAACAGCATAAC
26928_73	TTTTCGCCATCCCAACAATTTCTTTCCTATTTCTTTAAGTTTGCTATCTTAAAGGGACAAGTTACCTGACCTGACGTAATATTCAGAAACCACACCTCC
48268_81	AAAGATGATTTCCAAAGTTAACTATCAAAACCTAGATACTAAGTTTGACGTAGAAAAGTAATTTTTAAGCACACCCAAGCATGCCTGGAATCAATCAAG
83591_56	CTGTGGGCCTCTTTCAATATCCGCGTATGGTGATACCACCCGAATATCCCCCGCCGTTCAGCAGGCGCTTAATAGTACCGGTATCGCCCTCAATCACGT
67326_42	CTTTAGCTGCAGGTAGTAGTCTGATTTGCGAAATCTGTGTCATCTTCTTCCGTTAGTTATCTGGCTGTAGACCTCAATCACAATGCCGACATATCTGTC
21521_143	GGATGTTGGGATGTCTTCTATTAGTTGGAACGACAATAATGATTTGCAAATACTTGAAATGCAAGGGGGAGTGTCTAGAATTCCTACCGGCAATAAAGA
21529_10	GATAGCAATCAGTCTTGTTAAAACAATAGTTTAATTTTCTGCAGGTTCAAAGGGAGGTCTGCAAGTATGCAAGAAAATGAACTAAGAATCGAGCCAGAG
21531_69	GTTTCAGTCCAATCTTTTTGTTCAGTTTCACATTGTTTTTCAGAAACTCATTACTCTTTTTTTTCCACACATAAATAATCATTTTGACCTTTACGAATT
67331_93	CCTCGCAGCCACTTACAGGTAAATTTTCTGGTACTATCTGGTTATTTGGTGAGGGCACATGTTTAACTGACACTCTTATAGGTATTGATTGTTTCCTAT
48276_46	AGCTGCAGCACTTGAATTTTTTAGACTTCGGTTTCAGTGATTTGAGAGTCGATAATCTTGAGTGGCTTTCTCATCTTTCTTTGATAAAACATCTTGGCT
75113_78	CTTGAAGCCACCATCAACATTGTTACTTTCTCTTAACCTCTGAACCCCTTTACAAGCTAACTAAATAAACTGTGAAAAACATCCTAAAAGGTTCAATTG
10629_105	GTAGTCGAGCATTGGAATGAGGAAGACGCTCATTCACAAGAAAGATAACGAGAAATCATCACAGTAATAGTATCTCAACAATATGCACACTGTATATCC
48280_24	CACGACAAAACAAAGTAGAAGCACGGATCTGTCTTTCCAGAAATACGTAAACAACCATCTAACACTTTTGGTTAGTTGCTGACATTTAAATTGAAAATA
48282_58	CATCAGTAAATTTACAACTTCAATAAACCAAACCGAACGTCAAGTATATTTATGATTCTATTCAAATGTGAAAGCAACAAAGTAGTCCAATTAGAAAAG
50064_142	CCTGTCAAAATCATCTCCGCCACTCAAGGCGGGACAAAGGAAATATACAAGTTTTTTTCCAAAAGCATAAATCATGATGGTGGCGGTGGGTGTTGAGTT
15609_101	AAGCCTCAGCTTTTCCCAGCTTTCTAATTTAAGGGACCTAGACTTAAGTAAGAATAGCTTCTCCGGGCCAATTGAGACTGAATTCTTTAGGCAATGTGG
26969_70	TGATTCACTCCTCGAGGAAGAGGAAGGCATCAACGACCACTCTATAGTTCAAAAATGCGCCGAAATCCAATCCGCCATTAGTGAAGGTATATTTCTACC
17750_108	ACCATAACCTTCATTTATATATGAAAAACAACTCAACGTGTGGACAATGATTACCTGTAAAAGCATAGATGCTTTGGCACACAGGACTGCATTGCAAAC
10634_26	TTCGGACCCCATTATTCAATGACTGCAGGAGCAAAGGTGAAATACTGGGAATTCCACAATATGTTGATTTTGTTTTAACTGGTTACGAGGTGACATGAA
48294_72	TTTGTAAGACTTGTAGAAGGTACTGGACTGAAGGGGGTACTTTAAGGAATATTCCGGTGGGTGGCAGTTCACGAAAGACCAAGAAATCGTCGTCAACAT
50074_59	CGTCCCATCTTCATTCTGACCATTACAATAAAATACACGAATCACCAACGAAAAACAAAAACTAAACTCATGAAAAATGATAACTCTTTGAATAACGAA
26989_17	GGAGCGCCAACTTTGCGTTTTCATGCAATTCCTGCAGTGTGCAGTATATCATAAGAACTTCTTTTAAAGAGAGGAGTTTATCAATGATTAGACAGTCTA
50080_132	TGATGCAGCTTCTTCAACGACATTGCTTTCTGGCTTTTCGGTAGGAAGCATTTCTGAAGCAACTTCTTGTGCAGTATCTGAAACAAGTTGTACCAAAGT
6689_64	CATAGGCATTTTGTTTTCCCTTTTCTCTGAAACTGCCTCTTGTAAAAAAAAAAGCCATAGATTAATGAGAAGGTCCTTCGGTTGATATCTCTCATTTTC
6690_95	TTCATTACCCAGTTATTTTGTTGATTTTGAACCACAGTTCTTAAACCTCTACAACTACAACTAGGTATGGTTTCATAATTCAAGAGCTCATCAAGAAGG
38346_122	GGACGATAAAAAGAAGCCGCCGCTGCCCATGGAATGGGCATTACTCCAGCAATCTCCCTTTCATTCTCACTACACCTTTTAAACCAATTTTGGTATTCA
26997_83	GCATGCTTAGAGAGTGCAAGTGTAGCCAGGAGGTGGTGTCTTTCCACAGGTGACAAGAAGCTGAAGTGCAAGTGGAACAAAAATGTTAAGATTCAAAAC
43877_11	CAGTTTCCATGTAAATAACGAGAAAGAAGCTTCAGCAGCTCTTAAAGGCGTCAAATCTGCAGATGGCGTCATACTTATTGAGACAGGGAGGGAAAGAAA
38354_20	TTGATACTTTTACGACCACTAAGGCCTCTGATCTGGCCCAACCCCTTGTAGAGGCTCAAATCCCGTTCAAAATTCACATTGTGAAAGACCATGACATGA
40620_50	TATATCCACAAGAACTTGAAGAGCAGCAACGTCCTTCTGGACAGTAACATGAGGGCTAAAGTTGCCAATTTCGGTTTGGCCAGGAGTTCGGACACTGAT
80044_138	AAGCTCGGGGTTTGCGTCAGATTAGTGTCGATGGTTGTCGGAAAATTACGGATGCTTTGTTATCTGTGCTTGCTGCTCGACATGAGGCACTAGAGTGCC
27002_144	AGGAAAGTAATGACTAATGAGAAACTTTGAAGAGTTGGAAGACTGATGAAGTTTGCAAGGAATTAAAAGTTCTGTTCAACCATTTGAATAAGATGAAGA
17771_136	GAAGGAAGTTAGAAAAAATCTCAAGAATAACATTATTATAGAACAATAATTTAACTTACCAAGCCACCTGTGACGACTTTGAGCAAGAAGCATGCTACA
6701_96	TCGCGAAGACGTCAATCTTGCTTTGTTAGACTTCCCTTTTTTCTCGTATCTGCCTGATTCCTTGTAAATCCTTTGCTTGCAATCTTTGATCTCCCAATG
80056_103	GACGACTTCGTCAGTAACTCTAGAAAAGAAAAGATGATAGAAGGAACACCGGATTAGATATATGAGACAGAGCATATGCGACTGTATTGATTAAAGCCC
10640_53	GAGGGTATGCTTCTCTGCTCTTTGCCAACATTTGTGAATCTTTGTTGTTGCTCCTGTTAATGTGGAAGTGAATCCAGACAGCTGAGCAAGAGAAAGTGC
15628_29	AATAAGTAACATGGAAGTACTGCAGTGTTATCATTCACGGCTATTCGAGCCCAAAATTGCCGCACCCCAAGAATTCATTAGACCCTCGTGGACTCCCTC
38369_137	TCAGAATGAAGCCGAGAAAAATCGACTAATATGGTGGGGGAAAGAAGAGCGAAACGTTTCAGCTTTTTGATTATTTTTAAGATGACTATGGGTTTGCAG
69915_145	TTTCCTTCAGTGAAGCATTGACTTCAAATTTTGCAACAGGTTTTGTAACTGCAATGACCTTCGAGGACTTTACGGGCATCGGCTTGAGGAAAGCGTAGG
43885_80	CGGGACACCCGGGCAAACCCTATCCATGGAGTTTGTCACCACTTTTCAGGGGACAGGCAATGGCAGTTGGAAGGGTGCAGTTTGTGGGTTGATTTTTAG
46715_60	ACATTTTCTGATTATCTTCTTTTCACCTTAACATCTGTGAAAACATACAATCTCGTAATCTCACCTATGAACATTGATAAGTTAAGAGGAGCTGTTCGA
27014_85	AACATGCACAGAATTCATATCTTCACTGCAAAATCTTCAAGTGAGAGAGAGAAGGAACATGGAAGGTAAAGAAGTGAAGGCAAGATTGAAGAAGGGTTT
21564_135	CCGTTGGGAATCCTCCTAAAGCCGGAGGACTGCTGGAGTTAAAGACTGTGGGAGGAGTACTTGTGCTGCACGGACGTGAAGATTTGAATTAGATTTCAT
27018_30	ACCTCGAGGTGATTTCTTAGATCGTCACCGTGATAGGAATATATGTGCATGATGTGCTTAGAGTATGCAACACCTGAAGCATTACCAAGTTACATAAGA
3926_22	GAGGAATTCAACGAAACCCTATGACGGTTTCAATAACGGTCATGATAGGCCAGACCCTCTGTCCCCATGATCGATCATATGTTATTATGTACTCATAGC
3930_65	GTGCTCGGAACGACGGCATGCTTTTTGTCAATTCCCGCAATTCTTTTGCTGCATCCCTTTGAGCAGAGAGCTTTTTGGACATATTCTCCAGCAAAGTAA
27024_46	CAAATTCAAGAGCCTTCAGCCCAGTTCCTTTTGCAGCTGAACCAAAGGATGAACCCAGTATGAGATATACTGGATTGAGAATTGGAACTTCCTGCAGAA
10650_115	TGTTGCTGGTTTCATATCCTGAATCTACTTCTTTATTCAGTAAGGTGGATGACAAATTAATGCTCCTTGATTTTTCTTTGTTACTTTGTCATTGCAGGT
10653_70	CATCAATAAATCCAAGCTTCATTCTTTTTCATATAGAATGAAAATTCTGACATTTACTTCTTTTCACAGGCTAATTTGTCCACTACTGGCGATGCAACT
10655_14	GTGGTTTTTTTCAATAATTTGGTCTTGTTTATCTGGAGAGTCGTTTGCCGTGTTCTGTTCTGCAGATTATTACATTTCTCATCCCACTTTTAGACGACA
30544_41	ATCCACATAGATTCTCATCTTCCCTCATGGAATTGGCTGCGCGGCCGGTATTCTGTGAGCTCAAGTCGGATAAATCGGCGGCACCGCTGCAGATCCAGA
38387_73	ACCGCCTCAGCAGAGGAAATCAACCAAGAATCTTGACCAATTAAAGGAAGTGGATATGTGAGCTGAAGAAAGAGAATGATGGTCGCTATGGCACTCTCA
80094_81	TACCGTAGAGTAGTTCGTGTAAGAAAATACCAAATGTCCACCAATCAACTGCACTTCCATGGCCTTCTGCCTTGATAATTTCAGGGGCTAAGTATTCAT
83625_70	CACCACCACAAAACAACTACAAAAACACACCAAATCTGCACCACCAACACAAGCAAAAGGAAAATTAAAGCCAAGCACTTCTAGTTCAAGCCACTCACC
54411_92	CCTTATAAATTCACAAAACCGCACAATAATTGTAACAATCCTTTTCCATGTGAGCCGTCCGACTTGTTTATGCCTTTTCCCGTGGTCGAAAACTCGGGA
17785_17	TTGTGGAATTTAGCAGAGGTGTTTGAAAAGGTCGAGGTAGAGGATTACGAAAAAATGGCCAAGGATCTTCAAAATGCTTCTCCTCTTGAGATTATGGAC
54413_78	AGCATTGTTTTCCTCCTCTGTTTTCCCTTCAAAGGATTGGTCAGCAAAATGAGTTTCTTACCTCTACGAGCCATTTTTGAACTCTTAGGTGTCTGCGGT
48330_70	TGAGCAACAGGCTGTGAGAGGTATTCGAAGGAAGCTTGAAGTCGAGAGTCCCCCTTCTGAGAGTTGTTCTTTTAAGCGCAGAAGGGATGCACAAAATTG
27033_65	GAAAAGAAGAACGCGGCGAACCCAAGTAGGATATGGAGCGATAATTGTTCTATTTCAGACATAGTTATAAGCCAAGGACAAACGCAGCCGCTGCCAAAT
67446_51	CAGTTGTCTTGAGGTTTTTCAGCGTACGCTACAGCAGGACCGCAACAGCGTTCTTTTTTGGAATTTGGATAGCCTTGTGGCCTTTCCTATTCGAGATAA
48336_34	CCATCCACACCAATACCATCTGTTGGATGACCTTGATTACCGGTTGCCTGTGCAGAGCGAGTATCCGACTTGGAGTTGGCTGCAGTTCCTAGTTTGCTA
67449_26	TTGTCAAGAGATGCAATTCTTGCTGCAGAATTGCCCATGGCATTTACAATGAGAAGCAACTGGAGGGGTTCCTTTCCAAGAGATATACTCTGTACATTC
54423_36	TTGTTGCACAGGCAGCTGGAAATGGAGGTCCATTTCCCAAAACCCTGTTGTCGTATAGCCCTTGGATAGCATCTGTGGCTGCTGCAGTTGATGATCGGA
83639_137	TATCCACCGAAGCCTGCATACTTCCCGATAATGTGTACTGAACAGGAGATAGATAGTAAACAACAAGGGCTAACTGGAAACTACCTCGCTGTGAATTTT
83638_113	GCTTTATTACTTAACATATCTGCACAACCATTATTTAAAGAGCAGCTTGAGAGTTACTCCTCAGGCACACCTAATGTTAGGCTTTCATTAAAAGCCTCA
48340_93	GCAAGTGAACCTTTTGCCTGTTTGGTATAATGAGTAGGACTAGAGAATATAATAAACAAGATTTCAACTTATGATGTTTCAGGAAGTAAGACCTATTTC
75200_147	AAGGAAGATGCAGTTTTTAAATAAGCTCTGGACCAATCCCCACGATGAACAGCACATACAAGAGAGTGCTGAAATAGTCGCAAAGCTTGTGGGATTAAG
21600_117	GGGATGACAAGGAGTACATTCCTGACCCTGAAGACAAGAAGCCTGAGGTTACCGAACTTTAACGTTTCGTGGCCTTCCTTTTCTGTACCAATGCCCCGT
27040_117	AAGTACTACCACTCCTTCTTACATGCATAACTTTAGAATTTTATGTAATAAATTTGCAAATGAATCTACATTGCACATATCTCATGCACGTTGTCACTT
27042_14	GTTCTGATTAGATGCGCCCCCTAGTTACATTCGATGATCCATCTTGGGTGTTTAGTCCACAACGTGATTACTTAAATGGATATTGGAGTGAGTCGTGCT
38411_90	TGAAGAGCTGCCGAATGAACTTAGCTCTTGTGTCTCCCTTGAGGTAAACGTTTTTCTGGATTGCCTCCTCTCTGTTGAACTGAAGATGTTGGTTAGGAT
57511_99	GATTTCAAGTACTTCAGGGAAAAAGAGTAAAAATACATATAAATGTCAAGTGAATGCAAACTATGCCACGTGTACTTCATAATTCTTCAGCCATTCCTT
21609_51	AGATAAGAGTCTGTGATGAGTAATGGAAATGGGCTTAGCAGATTTTGGATTTAATACCTCACTTTGAAACCTCTCAATTGGTCGGCTGCGCAACTTCTG
40639_142	TTTCTAAAAATGCTGGGAATTGTGTTTGTGCCAAAATAGCAAGCCTGTCTGGAACTTTTAGCCAAGCTGGCTTTAAGAATGGGTTGCTTGTTTGCATCT
27048_68	ATAAGCGTAAAAGTTGGCAAGGAGAAAAAGAATAAGAGAGTAAACAGCAGCACAATAGCATACCAGAATCTGCGGAAGGTTGTTACGGTCAATGTTGTC
17804_26	ATTGTGTGGATGTGGAACATTTTGATCATGTCCCATTCCGGTCGGCTCGGTTCGGCTCGGTTAGGCTAATAATTAGTTCAGCCACAAGAACATTAATTT
80117_127	ATCAGAAGCGCATCCACAGGCAATTGCTGCTTTACATAGCCAGGTGATGTAAACTGTTCGAATGAACTATGTCTTGCTTCCTTTTCTCATGAATTGAAA
30565_17	GCCAGAAGGCTACCGAGGGGAAGAGTAAGGTGGGCAGTGGGGCAGCATCAATAACTACAGCTCTGCAGCCAGTGCAGCCGCTCATGCAGGCGGCAGCAG
48349_21	GGAAACGCTGATCTACTTGGCACATCTTGATCATGTGGATACTGAAAAGCAGGTGTGGTTACTAGCAACGTCTCTCTCTATCTGTGTGTGTGTGTGCTG
54450_53	GAAGATGGTAGGGGCCCGAGTATATGGGATACTTTCACACTGAAGACACTCGGTGGGTCTCACACTCTTTCTTTCATTGTTATCATTACATGTCAACTG
48353_7	AATCAGGTGTAATCCCTAGCTAACTGTGTAGTGGTATTTGACTGCAGTGTACATTGATTCTTTGGGGTTTGATATGATGGACATGACCTGGTTCAGTGC
77698_31	TAAAACTCCCTGGATCCTTGAGATCGGGAGGTAATTTCTTTTGTAATCCGGCACTGCTTTCCTCGTCAACGCGATATTTTCCTATTCTGGCTGAATATT
77699_138	AGAACTTCACGCAGAATTTATGAGCTAAACCGTTCCAAGTAATGATGCTAGACATAAGGAGTGATTCTAACCACTCAGGTGGATTATCTCGCAGAGTGT
27052_37	TGGCATCAACATTTACCAAAGCCAACCATGGTTAATGAGGGTGGACACACAAGAAGCGCATTTGAGTTATCATCATCAAATACTGCAGCTCTCATTTTT
48361_119	AACTGGAATCAACAAGCTTAAGTTCTTTGGCTGCTCTTAATGCTCTTAGCGTTGCAGTTGAATTTATCGGCTTAGTTGGGCAACAAACAAATCTCAGGC
10671_133	CAAAGGTGAGTGATAAATACATCTCGCATGTTTAATACACAGTACTGAAGATGATTGGAACAGTGTATTCTAGTAGAGTCATTTCCACCGCTAGTAGCG
77700_114	ATCTGATTGATTTAACAGTCAGTAAAGAACACACCTAAGAGACCCCCGGCAAATACATCTTGCCAGTGATGCCAGTAGTCATCAACACGAGAAATTCCA
83667_63	TCTGTCCTTTTCCTTTTTATGTTTTTCTTTTCATATTGTTGTTTCATCTTAACTGTGACTAATGGTTTTACCACATACAGATGTTTGTCTTTGGCACTA
27057_76	AGGCGTGGCAGTCTGTGTGGCAGACCGCGCCAGATGATGGGTCCTACGCCAGTGGTGGTGGTGCAAACAGTAATCAAGCAAACCTGGATGGTCAAGAGT
3938_15	CTTCTGACAATCAACCGTTTAGTCTGAAAATATCTTTCTATTTGTGCTTACCAGTGAAATTGATCGGGAAGCTTCAAGATGGTACTGTCTTCATTAAGA
38424_133	TAGTCGAAGCTCTTAGTCTTGTTGGAGATTCGATTCTATAATTTTACTCATAAGCGAGGATTCATCTGTTGAGTCAAGCAATCAGGCAAATGTACAAAT
83679_86	TTACATGTAATGTACCTGAACTTTTCTTCTGCAATTATAGTACTTTGCCCGACCGTTTTCAAAATCTATGGACCGAACTGGCCTTTGAACGCTAATATT
48378_126	GGGTTGTGACCAGTATTATGTTCCATCCTGACCCTAATAGATTACTTGTGAGTATTTATCTCAAAATAGAATTTATTGCTGATTATAGTGTAAATCAGT
48380_64	TTTTTGTCCTCTTTTTTGTCATCTTGCATATTTTTTATTTGTGCTGGTCAACTTGGAAGAATTTGGTTTTCGACTCAGGTTAGTGACACAGGGCAAGTT
17833_6	AAGACAGGGTTCTGAAATGAGCAATCAACTTTTGGCATTCAGTTTCATACTCTGCAGCTGAAATAATATCGCGCACATAAGCCCTCTCCAGTTTCTCTG
48388_81	GCAAGATTGAGGAAAAAGACTTCTCTCCTGATGGAGGACCAGAGCAGGAGTCCTGCGAGGAGGAGCTGGACTCGAAGACCGAGCGTGGTGATAATTGTG
83683_73	ATAGCAGGATGGCAGCATTGTATCAGCAATTCCAACAACCCCTTGCTTCTGGTTCAAAAATTTAACCATCAAATTACAATCTATTACTCAATCATGATG
21641_148	TAGATCTTTTGAAGGACAAACAAGGTCTTCAGCGCCTGACTGAGACGGCAGAGAGAGCTAAAATGGAACTTTCATCTTTGACACAGACTAATCTTAGGC
77707_82	ACAAGACGGCAAAGCAAGTCCAGTCCCTTCGCCAGGACAATGTCAACCTCAAAATAGCTAACATCGACTTGAACCACCGCCTGGATTTGTTGTTCAATG
21648_136	TTAAGCTTTTCTTCAACGGTCAATGTAACAGGATCAGTTGGTGGTGGAGCAGTTGGTTTTGACTGGCCAACACTTGGTCTCACATCTTCAACAATCACT
48398_65	GGAACCGAACTTGTTAGCAATATCTTTAATTCTCTCATCTATCATTTTCTGCATATCAAGAACATCACTTGAGTCTTTGGCTCGTAAGAGAGTTCTCTT
48401_87	GATTCAGTTTATATGGCCTTAAGGATGAAAAAATAGCATGGGCAACAGGGAGGGAAGCATGAATTGGAGACAAATATATCCCAGTCCCATAGATCAAAG
67485_26	TACACACACAGGCAATCATTGCCGATCCCCTTAACCTAGTTGCGATAAACAAAGAAGCGCAATGCGCACATCCTTTACGGCTTTACCTTCCCCTCTCTA
38432_87	TTGGTAAACAGAGAGAATAAACGTACATGAAGTTGTTCTGTGTATCCTTCCCTGACGGCCTCGCTCTCATCACAAAGCTTATCAAGGAACAAGAATCTT
80148_131	AACAATTGCATCAATCAGGAAAGAAGTACCTTAAGAGAATGTAACTAAATTCATCTTCACTCTCTCGAAAAAAACCCAAACCACTATCTAATACTATAA
27085_57	TCCATCTCATTTCAAAAAAATTGTTCATTGTATCGGCCATCAAATAGACCCCACTTCCACGAGGGTTGTAAGTCATTGCATTTTTAAAGGTAAGCCTAA
27089_42	AGAACATAATGTTAAGTAATGAACACGGGGGGATTACTCAAATTCCAAGTGATTTTTGTCACTCAAGAAACTCTCTAGTTTTACCTTCTGCAGAGCCTG
67495_145	AATAATTTTTGCAGAGCTGAGAGTAGTTTGAATTATGCTGGTTGTGTATTTGGAAATGGGTCTAAATTTGAAATGAATTACCCGATTCCAAGAACCGCC
57539_47	GCTGCAGCAGATTTCATCATTGAGCTTCCCCATATTCCAGCTTTTCACGGTTGACCCCTGTAATCAGTTGCAGCAGATTTCATCATTGGGCTTCCCCAT
80163_71	CAAACACCAAAAGAACATAATATTCGCAACTTCATTAAACAATAAAAACAGTAGAACAACGAAATAAGTAAATCGCCTAAAGCAGCAACTAGTAAATTC
27095_149	CCATAGAACCAGGAGAAATGTTCAAATACTCTCTATTCCAACTTCGCAAGTATCAACAGTTCCCAGAACTTGAAACCAAACGTATCATCTGTTAGCCCA
38434_29	TGAATTATGTTCATCCTTTTTTGGAATGTTTTGCTACAAGTGCAATGATGTATTAACACAACCTAAAGCATCATTGATCACAAGGACCAAGTTTTCATT
48424_105	ACACTGAGTTTAAATTCCCTCAAATTAAAGCGCATCCATGGCACAAGGTACCAACGATATTATTCTATATTCCTCATTTTGATGCGGTCAACGTTTTGC
67499_117	GAGTTGTGACCTTAGTCATGGGAGTAGTTACTATGGTGCGCATGACACGTAACATGCCAAAGAAACTCACAGATGCCACCCTCTATTCTTCTTCCATGC
27104_48	ACTTGCCAAACCCTTATTTTGCAATCTTGATGTGCAGTGAAGATTTTACTGTCACTGAATGCGATAAACTTGACCAAACCGGACCTTGAATCACTGCAG
27108_133	AGAACCTTTGCTAAGTGATGCAGAGAATGAGATATCATTATAAGAAGTATAAAATTACAAATAATAGCAGAAAGAAAGGACAATTTTCATTTTAAGCCG
61447_86	AGCATTACTCAAAGGAAGTTAAAATGTCTGTTGTGGTTGTGGTTATAGGTGTGGGTGTTTGCACCGTGACTGATGTTAAAGTTAATGGCAAGGGTTTTC
6727_6	TTACTGCTCATGGAAGGGTAGGTGCTACGGCTGCTGTCTATTCTGCAGCCATTTTGGAGTACCTAACTGCTGAAGTGTTGGAGCTGGCTGGTAATGCAA
75308_132	ATTTTCTCCTCAAGTCCAATGTTTTCAGAAAAGGATAGACAAGAGTTGGCATCACTTAGGGAACAAGTGGAAGATCTACAGAGAAAGCTTTCAGAAAAA
61449_18	AAGAAATCAGGACAAAAATCTCCGAGAAGCTCAAGCATGCTCGTGAAGCAGTGGTATCTGTGTCTGCAGTGAGGAAGGATTCAATCAGGAGGAGAAGAA
6741_117	AATCTATTCGACTACCAGTCAATGCAGAACAAGTTTTGTTTTCACGAAGAATGGGACGTATCAAACAAGGTTTAGTTCTTCCTGATCGTGAGCCCTTCG
61454_100	TGCAAGAAATTTCAGAGAAGCAGCACGTATAGCTTCAGAGGCAAAGGTATTGGGTGTTGAAAAAGAAGAATTACAGAAGAAAATGGAGATAGCAATTTC
80174_100	ATACGTGAACATACACTGTTATGCGATGCTTTTAAATGTTGGAAGATAAAATTTCCTAAATCGAATCAATTGAATTTAGATTGTGTTCTTTTGTTAGTT
33984_143	GTACAGAAGAGCAAAACATTCAACAGAGATACGTATATTAAGATTTGACAAAGTTTTACGTTGGTTCTCATAGAAGAGCGAAAAACATTCATCTATAAG
27130_131	TAGGTAGAGATGACCATGAAGATACCAACACAGCAGAAATTTAGAGCTCTCAAGTTTTTTGCACCAATATTTCTTATCGGAGAAGGGATAGTTCCGAAG
38447_63	TGATTTACTGTTACTACATCTCAGCCCGACTACCTAGTGGCGCCACAAGGTTATTCTCCCTCCTCCCCGTCCTCTATCTGTTCACGACCCTCCCTCTCC
48443_117	GAATGGAGCAATCAACTCCTCACAATCAGAAACCTTCTCCTTTTACTAAACAATTGACTAAGAGCAGGCATCTTTCACTTTTTGATTCTCTCGATACAC
80178_5	AAGTTTCTGATTAATTATAAACTTCCATTTCAGGTTCTAGTGTCTGCAGCAAGCATTGGGTTCCTTTTTTTCCTCTCCACAACTAATGGTTTCATTGGA
21680_54	ATGGAAATGTTGTAAAGGTAAAGCTACAAGGAGCATGTGGCTCCTGTCCAAGTTCTGTAATGACGATGAAAATGGGCATTGAGCGCCGCCTGATGGAAA
61466_61	AGGAGAATCTCCCATTATAGCTTCCAGTGGAATAACAGGCCACTGTTCCAGCACCAACAATCTCAGATGCAGATTTTAATCCCTCCTCCTTTTTATGGT
27135_76	GAGTCACAACTATTCGTATTTGAATTAAATAACTGAATTTAGGTGAAGAGGGGATAAGAAAATGCGTAAAAACTCGAACACGTGCAAAGGCACATGTTA
33987_53	TGGTGAGGGCGTTAAATATAGTACCACTTGTACTGCCAGAAGTGTTCTTGTGGTTATGCATCCACACTTTGAAGACATCTCTGTTTACACCAATTTCGC
21687_40	AGTTGTTGAGATCTTGGGTTTTCTAGTGTCATTTGAGAAAAGTTGATTGTATCTATTAATGTGTTTAGAGCATTTGTTTGGAAAATGCAATCTGGTGGG
67538_13	GGCAGCAGATAAGAAATTCAAAACATTGTGGTTCATTATCACCCAAAAATAATTTTTACTGCAGTTACTATTGAGCTTTGATTGGGACCTTATCATTGG
30639_68	TCAATTTCCATATTTGGTGATACAAAAACATTTTTCCATGGAATCTCAGCTCTTCCCAACAATTTTGAGCCATTGATTCTGCCGACAAAAGGTACAGTG
17876_111	ACATTTGGATAGGGATGCGAACACGAAGGAAAATTCTACGAAGATTAAATCTCGGTCAACAAAGGAAGTGGGAGCAGGTGAAAAGACAAAGTGAGAGAT
48452_37	AGGGACCAAGTCGCATCAGTGTTGCTACCACTGCAATTTATGGCATCGTAGTAGTTGGAATGGTGCTTTTCATTTTCGCCACCTGCAGATACTGGTCTA
30643_102	ACACTACGATGGAGAAAAAGGATGATGAAACAATACCTGATATAGGGACCTCACAATGAGGAATTGAACCATCTCTCATCTTCTGTACCACGGGTTGCT
30651_39	CACTAACACCTGCAGCTATTGTCGGTTGTATGGCCCAGTCGTAACCTAGAGCTGCCGCAAAATGCAGCACACCTTGACCCTCCTCATCTAAAATATTAG
83712_31	CAATCATAACAAGTAAGCAAAACGATACCTCCTCCTCTCTATTCTTTTCTGCCTCATCAAATGCAGCCTTCTCAGCCTGCAGAATCAATATAATTCTCA
77720_28	GCAAAGAGCTTCAGTATTTCAAAGGAAGAAGCAAAAAATAAAGTCCAGCTTACACTACGACAAAAGTAAAGGTCTGCAGTCCAGAAATCACCACTGCAA
48459_6	CAGTGCCTTTGACAGCTCGTGCTATGCAGGAGCTGCCCCAACCTGCAGAGCTGCCTTCATTTCATAAAGCTCGCCAGAAACTTCTTGCTCCTCACGGTG
48464_139	TCTGGCGTGAGTCAAATTGAATTCCCGGATGGTTTACCACCTCCACCTCAAAGTGAGTGTGATGTGTTATCCATTGCGAATCCTGCTGATTGTTCCCTG
67544_77	CCTGGAGGATATTAATGAGATACCAAAGTCACGTATGTTCTGGCCTAGCGAGATATGGAGTAAATATGTCAACAAACTTGAGGTACATCTTTTTTCCGG
38467_127	ATAGAGATTACAATATTTTGAAAACACAGCAATATGCACGGGCCAATATCAGTTATTCTGGAAGCCAAATATGCATCAATGTTGTTTGTTTATTGTTAA
33999_56	CAAAGAAGTTCTCAGACTATATAAACAAAGCAGCAGTGTTTTGCTACATAAATGCGAGTTATCAATTGAAAATCAAGAACTCAAACACGGTCTAAGTAA
57568_84	TTTTAGAACCAATGCATAAACCCAACTGCTAAAGCAAAACATCAAAAAAAAAAAGTAACTTTTTAAGTAATTGTTCCATACCTCTTTTCCCCATTCTGT
34006_144	CGTGAAAACTCTAAGAAAACAGGCTGGTCCACTTGCTGTTGAGGCCAAAACTGGAAAATCAAAAAGAACTGTCAGAAAGGTTTCAACTACAGCCAATGG
21691_143	GAGCGGCTGGGTAACACATTGATGCAGGTATCACTCAGTTCAATATTCCTGAGTTTATGATTAATTATCAATTCAGAAATGGCTAGTATTTGCAAGTGA
48481_139	ATAGATAGATGAGCTGTTTTAGATTCTGAGACGATATTTTTGTTGAAATTTCCAAATCATTGTTAACGTGCCTGCAAAATCTCTGAAAATGCATTTAGT
38477_27	CTTCTTTATCTTAGGCTCTTGATAAGTGCCAGCTTGGAGATGAGGTTCGCAAGAAGGAAGGCAAGCTCGATTCTGCAGGTTTGCCTCTTCCACAGATTT
75370_81	AGGAGGCAGGGGTCTTCATTTCTAAATTGCCCTGATTCACAAATGACTAGGTGCGGTTTCCCCAAGAAGAAGAAAACAGCACTAATATACCTTACTAAA
54488_96	TGAATTGAGACACCGTGAAAGTACTTGCCTGAGTTGAGTCATTAATTGCATGGTAACCGGGCCATTTCACTCGACTTCCCAAGCCAGATCCGGGACCGG
80196_106	CTCAGTTTTCATCAGCGAAAGGGAGACATAACATAATCATCCTAGAATAAATTCCCAGAGATTTCTGCAAAGATAGCATTGCTGACATCAAATTGGCTT
80197_79	AAATTGGCTTCAATTTTCAATGCTTCCAAACCTTTCTGCTTCAGATTCTTACAAAATGAAAGGAATAACTTTGAAGACAATGTAATAGCGCCATCAATT
61488_139	TTTAATATGTTTTACCACATTACACATGTAAAGTCCTGTGTGTTTTAAGTATCTGTAACTTATTGAAAAAACAGCATCAATAGTATAATGCGGTTTGCT
30655_73	CCTCTCTTAGTTGGTGAATATTAATTATTAATGAGAAACTTGAACACTGGTGGTGTTCCATGCACTACAGATGCCATATATACACTACCACATTAACTA
30656_68	TTCTCTCCAGTGAAATTCATCTACTAAGTGGTATACCGGTACATGTACACGTCTTCATGTTTATGTAGGAAAGCTAGGAATAGCAGCTTACTCACATAT
38490_55	TTATCCCAACGAAAAAGGTTCCATTACCGGAATACCTTCACACTCGCATATGCAGGTGAGTTAGCAGAGACTCTACAGTCATTCCTCAATGGTGTTCTT
48493_83	AGTATGCAATTTCGAACGAGTTAAAATAGCTTGAAATTTCCTGAACCATCCACAAACTCACGAAGCAGCAGGCAATGTATCCTTTCTTTTGCTGAATGC
80202_141	TTAAATTTACGATGCAATTTAAAAAATTATAAAGAACGGTACTGGACCACCCACTGCCCTGATGATTCTTCATCAAGCCGAGTACAAATTTGTCGAGAA
54495_140	TTGCAGCCATTTCAGCATCCGTAATGTTCTTAAACATAGCTAGAACATTGCTACATAATCGAAAAACATGCATCTGACCCTTCAAAAGAGCTGAACGGA
67579_76	GGCTTTCTGTGTTTACCTGGAAGCTGTTTCTGTGCTACCTCAACTGCGCGTCATGCAAAATACAAAGGTGAAATTTATTGCGCATAAACCATGCTGATG
40665_29	AAATAATATTTGAATTGTTTGATCCCAGTTCAAGAAGAACAGAAGCTGCGCATTCCTTGTTTTTGGGAGTCCCGTCTCTCATAAAATTAACGAGAGTTT
77741_142	TGTTTTAAGTCGAGGTGGCGAGGGAAGGAAGTTTTTTATTCTTTTCTTATCACTTCTGGATGAAATTTTTTCCTTGGTATCTTCTAATCTTTCTCAATT
80205_62	TTTGGAACTTTCAATTCCTACAAGATTAACTTCTTCTTCCAAAAGGGCATCACCTCTAATATCATTTATAAATTCAAAGCTGGTGTCAACATGTGAATT
83736_22	AGCCACTGCCCTGTTTGCATAAGCTACTGCAGTTGGTGAGAAAGCAATAATTCCTAGAGTGGCAGTCTATTCGAGTAACTACCTTTTCTCAAATGGCTC
21708_105	TATATACAGTTTCCCCAAGCAGCAGCCGATTTGGTGTTAATATATCTGGGAGACCTCCAGGAGCGAAGAGAGCATTTATTTGCGGAGTGAGTTACAAGA
27159_48	CTGCAGTTTTTATGGCTTAATTTTCCTGAAATATGATTTTTTGTGGCTGCTGAGTTTGGTTATTTATATCTGCTGGTGCCAATTTGTTCTTTCTTTCCA
67582_58	ACGATATGGGAATTACAAAGCGTTTCTTCTTAATTGCTCCCACGTATACTGCGAGATAACCCTTTGGAACATCTGGAAATTGATGATTTCCTCTAAGAA
83740_63	CTTGGAAGTCCTTTTACCCAATATGCTTCGATGCACCTCAGTCAATTTTTGGAAAAAGGAATTAACAATTCAGTCAGAATCATGCAAAATATTCACCTG
48510_85	GCAGCTTCGTGTTTTTGAAGAGGTCAAGGAAGGAGAACGCCTAGTTGTTATTGCCACCAATGTGGCTGAAACCTCTTTGACTATCCCTGGGATAAAGTA
48511_100	ACGGGAAGGGAAAAAGTCAAGAATTACAACTCCTCTAATGGAATGGAAACATATGAGATACAGTGGATAAGCAAGGCCTCTGCTGCTCAACGCGCTGGA
54516_134	CATAGATTCTTTGACTTCACTTGCTAACCCAAATGAAAATCAAGAATTTGAAGGGGGTAAAAATAATATGATATCGTTGAAGGTTGGTAGATTCAAAGA
77749_57	TTAAAAGCATACCAACATGCTGTGAGTATCATCCTTTAATTGGCTACGTATCAAATTTTACTGCACTTTGTATTACTGCCTTTTGTTATGGCTTCTAAA
38501_149	CATTTACCGCACAAAAGTTGATCTGGTGATTGGGTGATTCAGGGAAAATCTAATTTTTGGTGCTATCGAATCATCTCCCACTGGAAAGGATAAAATCAA
80221_104	GCTAACAATCCTCAGATTAAATGAAGTGAAATAAACAAATATATAATAGAATAAGCACTTTTGTTAGCATAACATTGTACTAAGAAAATATGAACGAGA
10728_26	GAAGATGTTGCTTCGACTTGTCCTGCAGTTCCATTCGACTTGAGAATCATCAGAGACTTTTCATAAGAAGATAATATCCCTTGCAGAAGAAAGTCATGA
21728_98	GCCGTTTTTCAGGCGATTTTTCACAGCATTTCATGGCAATCTGCATCAGTCTGAGCATTCCATGATTGGCACTTCTCTGAGCAGCTATTTCAACGTCAA
21730_87	AACATAAGCTTCCCTTTGTCTTCTTCTCCTCTAGGAACACTGTTTTCCATGGAGTTATTTGTAATCACTTCTCTTTTTTCTTCAACAACTTCGACTGAG
48518_13	ATCATCAGGATTCTGCAAATGAAATTTCAGCAGAGCTGCAGGGTGCACCGGACCTAATTATAGGCAATTACAGTGACGGGAATCTTGTTGCATCCCTTT
21732_10	TCAAAGATCTCACAAAACATTGTCTTCATGCAACCTTGCTGCAGGAACAAGCTCAACAACATAATTTTTAACAGGAAGACACGTGTCATTTGTTCATTG
21735_118	TGGCCGGACCAAATCGTTTGTTGAGAGGATATGAAGTTATTGATGATGCTAAGACTCAACTTGAGGCTGCATGCCCTGGTGTTGTCTCTTGTGCTGACA
83752_18	NNNNNNNNNNTATATCCCATGTAAATTTTTGGATCTAAAATTACACGGGGTATGATTTTTTTGGACGTAAATTTTCGATTGTAAAATTTCTCCCAACTT
4024_29	TTCCCACTCCTCAGACACAAGATCAAGGCGATTCTTGGAATTCCTGAGAGGTCCTAATAAAATGCGAGTTGCAAAAATTCGCAATCTGGCTTAGGCCTA
80241_140	CAAGGATCGCATCAATCCTCTAATAATCTGCTTGGTGGAATTGCATCTCACTATGTAGTTTCTTATGTTGTTAGAACCATAAAATGCATCTTGTGTACT
38516_63	GTGATAAGACAAATGAGAAGCACGAGTTTTTGTCTTATCATCAAGGAGTCTACCGTTTTTGTTTCACTAACAAGTCCCCCTATCATGAAACCATAGACT
46765_67	GAGTCAGCAATTTTGGGACAACAAAATGTCAGAAAAAGTTAGTTTTACAGAAATTGTACCGAGAATATACCCAATGTTAATAGCAGTTTCCATCTTATC
27178_91	GTGGGTGAGAAAATATATCCAAAGCAGGTATCCATACTGGGCCAAAAAGATGGAACTGGCTGGAATATTGTGTGCTTCCACAGCTTTCTTTTTAGGCAT
10732_65	ATGCTTTTGCCACAATTGACTCAAACATAAACAGCATGAAAAGGGCAAAGAGGCTGTAATACCAGTACCCATTTATACTCCATGACAAGGCAGAGAAGA
17914_66	GGATTTTTCAAGATTTCTGGGAATGCAAAATCTTGTAAACCCTCAACTCCTTGAGTTAGCCAATCTTTTATTCCAAAACCAAAACCAAGATTTTCTGCT
38524_81	CATACCCCGATGATGTCTTGGCCAGCCTTCCTCAGTATTGCATATCAGGAAGAAGAATTTGGCAGACAGTGTCTCCTCTCATCTGCTTTGATGTGGTGG
54553_69	TCGATAATCCTTGGAGTTTGAATCTGGATGAATCCATTTCTATGGAGGGCTTAATGCAGGGAAACGCCAGTGTGGACAATCCGATTAGGCTGCATAACT
48568_99	TCAAGGTCTCCAAAGAAGTCCTTATATCTGTCTCCAAGCTTTCCAGGGTTCCTCTTGAAATCCAGTGAATCATTTTTAGACGTCAGATTGTTACCAAGA
17919_19	CATGTGATTGGGTTGAGTATTTGAGTGAGCTGCAGGAAAGTAACTCATCCGAAATCTGATACTGAACTTCACTATCGACATGTTTGGCACGTTAAATTA
48580_19	TCCCAATTATCAGAAGTAACATTTAAGCAGTGCAGTCTAAATTCACAAGGTGCAAGAAGCATCACCAGTGTATTTCCCATTCCTCTCATAGTCCTCCAG
30716_16	CAAGATCTCAGAGGAGGATTTGGATATCTAACCTGCAGCCTTGCACGGAGTATACCTTCCGAATTATATCCTACACAGAGGCTGGTGACTTTGGACACT
48585_130	GAAATAAGGACATTAACATACAGTAAAACACTAAAGACTAATTTAATTAATCATGGTTATGAGTCAGTATTGGGTGAAAATGTTGGTGTTTTCTATAAT
17922_51	CTCTTACCACTTTGGATGTCTGGGTGTCACGGTTTAAGTTGCTTGAGGTTCGAAATGTCGCGATTTAAGTGAACAGTCCTACCATGTGTGCATATAGGA
69989_10	TCGTCGAAGATGAGATTGATGCACAAGACGAAGAATTCGGATCGCGTTGCTCTAAAAATAACTAGTAGTGGTACAACAAAGTATGAAAATCATCAGAAG
38538_52	AGCTTGGATTATTTTTGAAGAAAATTCTGTATACTGACTGTGTTCATCTATCAAAATCTGAACTTCTCAAAGCCATATCAAAGTACCTTAGTAAAAGGA
21759_134	TCCATCTAGGGCAGCTCAAAAGATTTTCTTTGCGTGAACTCCAAGTTGCAACGGATAATTTTAGCAACAAAAATGTTCTTGGCAGGGGTGGATTTGGCA
48595_78	AGAACCACCTCCAGGACTCACTTTCTCTCTACTCAAAATTCCCTCTAATTGTTTCCGAAAACCATTTTTTGCATTTTCATTCTCGTCCAATTGCCTTAG
67648_64	TTCAGTTTCTTCCGCAGAGGTGGACGAAGGTGGTATTTCACGGAGGAAAACAATGGCAGTGAGGCAAACGACAAAAGGTACTACTGTAAGCATGATTAG
38548_11	ACAGTTCAACCCCCATTAGCATGCTTCTGTCCCACAGGCTCCATATCCTGTCAATGAGATCGTTAGAGATTATAGAGATTGACTAAGTTCAAGAAGATT
83798_37	AGACTAATGGTTCAGATGACAATGGATTGACTACTAAAAAATATTCCCGTGATTTCCTCCGCAAGTTTGCAGCACAATGCACCGATCTTCCTGAGGGTT
21762_130	AACCATATAGCCAGTTTCAGTATCAGTGTCAATTTGTCTAGGGAAGAGTGAGAGTGAATAGAGAGAAATATGGCTTCGACATCAGCGGCATTGGTGAAT
80282_140	TTGGTAATCCCACATCAAGCCTACTCCCAGACAATGCAGTTAGCTCACACAAAATTCTAACCTTTGATTATGGGAAAGAAATGTTCAAAATGTCAAGCA
80289_63	GGACGGTACCCCTTTCTGGAATTTGCTGACAGTCACTCCGGTCAAAGATAACAATGGACGAACCATAAAATTTATTGGGTAAAATTTCCCTTCATTGCT
21770_146	CCAGCACCACAAATAAACTTAACACCTTATCAGTTACCATGTGTCATCCTATTCCAGTCAAATCTATCTGCAAGTGGAGAAACAAATCAGAGACCCCGA
6809_72	TATCAATGTGAGGTTGAATCAAATTGTTCCTAAGCGGCAAGTAAGCAAACAAGAATTTGTCAAATAAATAGTTCAATACCTTTAACGGCAATTCTTGAA
75479_139	ACTTCTCATGGGTGCAGTTATTTTCTTAATCTACACAAGGCCACGGGTCACTCTGCCCTTGTTTATATGCCAGCGGGGAAACTGGCCCGTGAAATCGAG
48598_15	TTGGATCATGAAATTGCTCAGCTCACAAAGCTTAGATCAGGACCCCATGAGAATTTGAGTCGTGTTCTGCCAGGGAAGCGTGAGCTTCCTGTTTCAACT
67652_69	CCAGGCCTCTGTAGTCCAAAACCCCAGTTTTTAACCCTATAAAATCATATCCAGAATTACTGCTACTGCCACCTTCAATATTACAACCGCAATCTTTGC
10753_119	TTTATTAATTCTCCCGGAAGTAGGGATTAAGGCTTAATCCATAACAAAACGTGATTCTTTTCAGGGGAAACTGCTTATTGGTCTTAATGTGGTGGTTTT
48606_132	TTTTCTCCATTTTATCTCTGTCAGTAAGCATGGGAACAGCTTCGGGCTCCATGAATATTGTTTTCTTCACATAATTGGCATCAGATGATTGGATGGGGA
80305_106	CATCAAAAGAGGAAGCAGAGAATCAATTCTGGGTGTTGGGCCAAAAGGGATTTTGAGGTTGGTTATGGGTGTTTCTTGAGCTTGAAGAAACCGGATACA
40694_83	CATAGGTACCTATATAGGACTTTGACTAGGATATCACGACAATGTCTGCTTGTTGATACTACCATAAGCGCACAGTTGGTAGTATGGGCCACAGATAGA
80311_116	CCTTTCTTAATGGACTTGGAGTAGAGGACATTGGCTGTGGTAATGAAACCAACATTCAATTCACCTTCTAGCACAAACACCATTTCGGTGGCACGCGGG
70008_73	GGTAACCTCTTATGCATCCAGGCGATATTGGTTGGATTGTGGTGTTGCCAGTTTCTTGATTTCAACATTCTTCATGTGTAAGAATGATAATCTCTTGAT
30734_60	GACACAGGTTTTTCAGCAACTTGATTAACGTGCCGAAAAGAAGAAGTCAGTGGGGGTGCACTGGCAATACAGTCATCATAGAACTTCTTACTCTGCATT
67671_142	ATCATTGGAGGATGAAGTTGTTAGACTGAGAGCTTTGAATCAGCAGCTATTGAAGAGGCTTCAAGGTCAAGCTCTGTTGGAGGCCGAGATTGCTAGGCT
54577_103	CTCAGCATTTCCACCACTCTCAGGTTTTCAAATATTCAAGTTAACTGTATTTTATGCAAATTTAAACTCGAGTATGCAAAATTAATTATGCTTTTACAT
17953_106	GTGATAAGATTGCTTATGGAAACTGCAATCAAGCTCCTAAGATTAATTTCAAAATCTCCAAGTCTGAACTTCCTCATCAACCCCATATAAACTTGAATT
17956_108	GACTTAGCGTGCCCAAATTCAAAGTCGGGTTCATTTTTCTGCATTTTGGCAGCCGGTATGAGAAGAGGCATTGGAAGTGATTTCCTCAATTGATTTGGT
27241_117	TGGAGCAGGAGTGCCAGAGGGCAATGGAAATTGCATCCCAGTTCCTTCAAACGCTTTCCAAAATTGAGGCTCGAGTGGTCCAGTTCGAAAATGAGGTGC
27243_136	CGAGAATTCGGCCTGGATTCACCATGCCATGGGGAAAGTTTGTGTCAAGATGGCCTTGATGATTGAAGACCCCAATGCCAAACAGCAATATTTGAAGAA
17959_48	CTGCAGAGATTACTCCGTTTAGTTCTGAATCAATTTCACTATAAGCCATAGTACCCCACGTCGAGTAAAGATGAGAATGAATTAAAGTCTTAACATCCC
27248_63	CCTTGATTCACCATGTCATGGGGAATGTTTGTGTGGTAGCCTCGAATTTTACTGACTCGAATGCCAAACAAGGGCATTTGAAGAAAGCAATAGAGAGTG
67680_37	GAGAGAGAGAGCTGCAGCAACTAAAAGTGTGAAAATCAAGAAGAAAAAATAAAATAAATCTGGTTTTAGAGAGAGAAAGCAAGAGCGAAGATGACAAAG
67688_63	TCCGCTTCCGGCTTTTCTGCTTCTTTCTTTTTCTCTTTGTATCGTCTGTACAAATCAATTAGAAAACAAACAAATTATGTCAAATACCAATTGACCACA
67690_21	TGATGAGAAAGCAATGGACAAACCTGGGGAACAAAGTAGCAATTAAGAGAAACGAACAATGAAAAACTGCAGGCATTGAATAAACAACAGGCTTGTCCC
21796_136	GAAGCCTAAACAAGCATAAAGAAGAGCAAACAAATCTGCAACAATAATATAACTTTCAAGCTCACCAATACATTGTTGTTTATGCAGTAAAAAATGAGA
27254_78	GAAGAGGTAGAGGTATAAAAATCCTAAATACCAGTAATTGTCATTACACACTGTAATATTCTGACGTCAAGTATGAAATATTAAGAGTGCCCCAGTTTT
57636_70	GATGCATGAAGCATTTCGACTATGAGGTGGCCACCATGCATGCATGAGGGGCACGACTTATCCTGGGGCTTTTGTTTGAATGATGGTTTGGAAATTCTT
6820_65	ACAGGAGATGTCAATATGTTTATAACTAGTCCTGACTGAGGACATTTACGTGTAACCTGCTTGTGTCTTAGCAGACGATATAATATTGTTAAGCTTGCT
67700_113	GCAGTCACAGTTAACGACCATGATTAAAAGAAAAGAAATATAAAAGAGAAACACTGCATCAATTCATGGCTAATGGGAAGGTTCATGTTATTTCCTTAC
17981_95	GCGGCACCGGAGGTGGCGGTGGCGGAAAAACTTAGATTGGAAGAAGAAGAAGGAGTAGGAGGAGGTAATTGCATTAGGTTGTCAAGATTTTCATGTCGA
80328_105	TCTGTTCCACCTGTGTCCTCCGCCTTCATCCTCAATCATTCTGCCCCACTTGCTTCCAGGTCTACCCTCCTTCTCCACCACCCGACTCCGTTATCACAT
67712_70	TCTTGTCTCGCTAAGCAATGGTGATAAGTTACGTAACTTCATTTATTCGTTAACCTGTGTATACTTCTGGTTGCAGTAATTGACTTTGACAACACTGAT
48649_70	TAGTTTGGAAAGGAAAAGGACGTCAACTTAAAAAGAAATATTAAACATCTTGAAAATCTCTTTTTGACCCGAAAAGAAAATTCGTTGAGAGATAGTTGA
54584_50	CCTGCTCTTCTTTAGTCCTAAAACTCTTTGGAATCGATTTCTTGAACCATGATGAATCCATGATTTTTGCTATGCTTATCCTCGTACTTGGATTTGGAT
57641_79	GTTCTTGTTGGAACACAAATCTGGTAAGCGAGTTGGTGATGCCATAATGGTTGTAAACCTTGATTTGTAACTTCAACATTAGAGGATGATTTATTATTT
15739_57	CATTAGGCTATAGAGCACCCGAGCTTTCAAAGCTTAAGAAAGCTACCACCAAGACTGATGTGTACAGCCTTGGAGTTATTATATTAGAACTTCTCACTG
54585_5	TCGCCTTTTCTTCACAGACAATTAGCTCTTTACAATCTTGATCAGATCCAGACTGATTAATTCCAGTTGGGTTCTTCTCAGTTCCCTCAGAAGAGCCCT
80347_120	TCTCACCCTCTTCATTTATTTCATTCCACCATCTTAAACCGACCAAGATGCGTCCACTCACATTCTTGACTACCCAAAAATCAAGAGCAGCTAGAAGCA
4067_124	GGAATTATGGAAAAATTGCTTTTAAGTTGCTATTTTTGTTAATCTAAGTGACCTTTGTCTTTTCTAGATTTTTCAAGTTACAACTGTCAATAAAAGTGA
30780_128	GGGACTTGGGCCAATTGTGCGTCAAAGCAGAAACTTATTGCTCCGTGTATGTGTTTTTCCAGTTCCAGTTTTCTCTATATTTCAGTTCATGAATAATCG
75533_10	CTTCATGTGGCTTCAGCAATTCAGTTTCAGATGCACTTGGATCCCAGTCTAGCTCGTGCTCCTCAGCAATTTCCTTAAGCAGCTTCAGTTTAACATTAG
10779_127	CTGCTAGGGCATATGATGCTGCACTCTTATGCCTCAGGGGAACTTCAGCCAATTTTAACTTCCCAATATCCAAATCACAAAACCTCCACCCTAATACCA
30784_35	AAAATATGTGAAGCTGCAGTGTCTCTGAACGTAATTACTGCTGCACTCTTTTACTGTGGAAGCAAAAGCCATAATTCTACGAATTAGAACATCCAAGTG
34076_93	TCTTCTCTGGGCTTTAGGCATGTTCGGCTACAATTAATTGACTGATTTGTTCCCTGCCTCATTTGCTATGTTAATACTTGGTCAATTCATTATTTCTAT
30795_18	GTGATGTATCATGACCCATTCTTAGCCACACGTCGATGGCATCTAGTTCATAGGAAAACCCGTCTGCAGCTAGATGTGGGTTTTGCATGACATCCTGCA
64016_68	AACTGCACTGGCAAAAGGTTCAACTTATTGTACATGAAGCTGTTGAAATTGAGACCCAATTTGTTTGCGATGCTCTTCCTTGTGCATTGATTGGAATGA
46806_92	TTTGCCGGAAGATTTTGGACCATATTAATTTCTTCCATTATATACCAAACAGTTAAGTTTCTCTTCTGTTATCTTCTTTAGAAAGAGAGGACAAATGCA
30802_31	AACATTATTGACATCACAATAAATGAAAAGGCAAAGGAGTCGACATGCTAACTCAGAAATTACTTACCCAAGTACACTGCAGAATATAGTTTCATTTTT
80368_21	TTAAATATCCTTTATTGCTGAGCCAAATGCCACTATTTCTGTTGAGTGTACTTATTGAGGTGCAGCCTGCAGTTTTTCAGGTAACAGAAAATTGCAGTG
30809_122	AGGTTGCCTACCTTGCCGCAAAACTCATATTCACCGAGCACTGATTGAACAAAATCAAAAGAAAGCTTTAAAAATCGCATTTATCCGTCAACCTGGTCA
75562_121	TGGAAGCTGCACCAATAGTCAAAAGAATTAGGATTTCTTTATGCTGAACCGAGGCATTGCAGATGAACACCTTTCTGTATTGCTTTACATTTCAGATCA
44014_8	TTCACTTCCTGGCTCACAGCGTCTTGTAACTCCTGCTGGACAAGGCACTCTACCTGCAGTTAATGTACCTGCTCCTTCTGGCACATTAATGAATGGCAG
27300_59	ATACTCAAAATTTTGATAGCAGGTCATTTATATCGTTTTGTCCATCCACGTGTTGTCTCTGTGCTATTATACTATTGCATAAAGTAGTCAAATAAAAAA
80382_44	TGCACCTGTCAATGTGTTAGTGTGCTCGAGTTTTTTCTTTAGCAGAACTGAAGTCGGTACTTTTTACTGATGCAGAAACTGGGAACTAACTGCAGCATG
48680_130	GAGATTCATATTTTTTCGATTGTCAATATAGAAACTTGAAATGCAATTTTTCAACTTACTTTGATAAGGTAGTCATCTATGCGAACCAGGTGAGGATAG
18009_58	GAATAGTAACCAGTATTCACGGGAAATTACTCATCGAGTTTGTGAGAGATGATGTATTAGATTGCAGCTCTCATGGCTCCCCGTGCAGCCTCACGCTTC
83830_89	GTCTATGAATAATAGCCGACCCGATTAGTCAAAATCGCCGCACATTCATCTGGTATCAAGGCACCTAACAGCCATAACTCAAGAGCTACAGCTAATCTT
27313_100	CTGAGTGCCTGAATCTCAGCCTTCTGTTTCACTTCACCATGAAAGACAACTCCTCAACGCACCCCTGATTCTTCTTCAAAAAATCTTCCTCTAGCAAGT
18021_81	GTGGATTTCGGGGCGGCGGGTAATGATAGGCCCCCAATCCGGTTCACTTATGCACGAAGGAAGAAAGGGCTACCAGTTCCTTAGCTGTCGTTAGTTGGG
34091_42	AACCATCATCAGTCACTGCAATCTTGCTACTTTTTCCATGTGAAGCTCTGCCATGCATTAATGTGCCAGAGAGAGCAGGAACATTAACTGCAGGGAAAG
61573_56	ATTGGCTCATACTCCTTAACTGAGGACTATCAGAATACTTTTCCATATCATGAAGTCTTCCCCTCCCTAGTTCAAATTCAAATCTTCTACGGGCATTCA
38590_51	CAGATTTTGTTTCTGATATGATTATTTGGGAATACAAATTTTGGTGCATATAGCCTTTGTTTCTGTTTGTGCAGAAGAGATGGACTGGGATAGAAATGG
38592_117	TCCTTCCATTGCATGTTTTTGCAGGGTCTATAACTTAATCTCTGCTTCCTATTTGGTAATTGAAAATGGGAGGGGTGCTCGGTAAGGACGACTCTCCAA
27327_68	TAAGGGTTGAGTGTAAAAATACACTCAGTAATAACCAGAGTGTCGAGTCTAAGTTCATGTACATTACGCCTATAGTTCATTCTTGAACTCTGATTCGAT
80420_32	TGCATTTCTTACAGTTCTGCAGTTACCAACAATACCAGTATTAAATTTCATAACAGCCGTTATCATTTCAATTTTGTGGCAAAGATTTTCAATCCCAGT
80423_109	ATGACCTTGTCAAGGCTGGGATTCCTACTTTTGGCCCTTCTTCCGAGGCCGCTGCTTTAGAAGGTTCAAAAGACTTCATGAAGAGGTTGTGTGACAAAT
21858_54	GCACCATTCTATTTCCTTTCTCCAAGCCAAATAAGAAATCCACATTATTATTCTGTTGCAGTGGCTGAGGCGAAGCAGTCATGGCTGCCGCCGCCTCAG
27341_6	CTATATTAGTTGCGAAACTGCAGGAGTGAGGTAAATATTAAACTGCAGGCGTGAGGTAAATATTAAATGCAAGTGGAATGTGTGTGCTGTATATTATTC
80428_25	GACAATTGCTTGTCTACATTGCTTGATCAACGTGAGAAGTTTGGACAATCCAGAAATTAATTGCTTCGACAAGCAAGAGTAGATAACAGGCACGTATAA
18044_10	CTGGTGATGGCAGAGGCTTCAAGAAAGGCTTGGGCATGCGATCAATAGGTAGGTAAATAGCTTTCTTGATGTCATCTACAAGTGCTGTGTTGGAATCAA
4094_51	TTCTGAGATGGGGATTTTCACTTATCTCAATAAAATCTACGATTTGTTTACTTCTTACTTCATGGATTGGTTTGGCCTCTTTCCTTCCTTTGAAAGAGA
38614_65	TGAGTATTGTGTGGTGAAAAATAACGAGTCATCTACCGTAAAGGGAATTGAAGTTGTAGGGTCTATAAGTTTGCCTCCTGTGGAGGTGCAAAAGGAAGT
38618_67	AACCAAGGCTTTGAAAAGCTCACAGCACTCTCCTGAATTTGATAGTCGCCGGGCTGGGATGAAGATTGATTCTTTTGCCAGTGACAGTGTTCCATCTTT
38619_114	ATGCAACGGCCAAACATTTTACGTTGGAGGATCTTGATAGAAGAAACGGAACAAACTGGGCCTCGAACTTGGGTTTTCCTGCTCCAAATATAGGGATGT
67796_140	CCTTTCACATAATGTGCTGGCCCCGTGTGTATTTAAAAATTCCGACAATGTGGTCCCCACTCTCATTGTGAGTAGTAGGTAAAAAATTAGTAAAAAAAT
18059_16	GACCCCAAATTTATGGGAACAAACTCATAAAGAGATAAACCAGACAATATTATGTCTTTAACTGCAGAGAAAGATACAGCAAACTAAAAGGTCACAGTA
77811_111	ATTCCATTGTCTAGGTATTCCTGCACATGCTGGCATGTAGTCGTCAGTTGTAATTATGTGAATGATAGGTTGAGTAGCCACACGTCTGAAAGTCAATAG
80451_46	TGCATTAGTCCACCTTGAAGTTCAAAATTTCCCGAGTAATTAAATCTCGTAGACATGGGAAATTGCCACATTTGATGAGACTCAGAGGGTCCTGCAGCT
21872_14	TCACTGTCCACATTGCCGTTACTCTTTAAACTCCCTGCAGTAGCAGCCGGTTCCACCATCTTGTTGCGCAGTTTTATAACAACAGCCATGTGACTGTGA
83851_47	CATCTAGTATCTTTTTTCAGCTGAGAATCTTAAGAAAGGACTGGAGATACCTTGAACTCCTGCATCTCTCTCACTAGTGTGTGATTATATATAGATCGC
27380_144	AATTACTCGAATATATACAACTCAAGTCTTAAGCAATCAAACCCGAGAAGTCAAAAGGCCACAGTTCAAACATAAAGTTCACCCATTTCTTCTATGACA
83853_18	TTACTTGAATTATGGTCCAATGCGAAAAAGCTGCAGATATTTCAAGCATGATTTATTAGTCTTGCTTAGGTTAGACAATTGATTCCAGATTTATTCAAC
18066_127	CTGAAATTAGTCTATGGCCCTAATCATGCAAAAAGTCGATGATTGCCACGCGATGCAGGGAAATTGTGCCAATCCTCCTCCTCAAAGGATTCAAAATAA
67807_71	GACAGCACCGGTACCAGATGTTCATATAGAGGAGGAAGTAAAAAGGTGAATGTTTTTTTTCCACCCCATATGTTGGCATGCTGTAATCTTTCAAACTGC
61586_54	TCAACTTGTTCGAATGTGGTGGAATCGCCATTGGCGTCTGTATTTCGCACAGAATTCTTGATGGAACTGCACTAAGCATGTTCCTTAAAGGTTGGGCTA
27389_108	CCTGGTCGTTCGTTGGATGAGAATATTCAGACCCGTAATTAGCAGTGGCGGGAGCAGCAGTAACAGTGGACTGTAAGGAAGTTGGAATTTGAGGAAGAC
6855_12	CAGTACACCATCTGTGCAAAGGATTTGAAATTGAGAAAGAGGAATGATAAGAAAGAAAGATCTTCCTCTGGTAATGTGGAAGGACATAAGAGACAGAGG
67811_37	TATGCCTCCACTAATGATAATTCTGTCCATATGAAGAATGCCACAGAAAACAATGTAATAGAAAGTTCTAGGGAACTTTCTTCTGCAGTTCCAGATGTT
77831_45	GAACTGCAGCGGAGTTGCTGCCGGAATTGTTCCCCCCTGAAAATTGGCATAAATTGGCATGTCCAATTTTCTAACTCGCCACCATTGATTCTCTTCCCA
21878_111	TCCCATTGCCTTCAACCGTGCATGACATTACGAATCCTTTATACAAGAGATGTGCCCACGAACTGGATCCCTGTGTAGATCCAAGTTCCGATCCGGAAC
77836_54	GAGAGGCCTGTAGTGATGCTGAAGAGCTAATAGCAAATACAACATGTAAGTGGTTGCTTTCGCAATTCAAGTCTTACAATCATGCTTCAAATAGTCTAG
21884_4	AGGTTTTATTAACGGATGCATGATTACCCACTGCAAATAAGATAAGATCACCAGAGCTTGCCGATAGTTGGCACAGTAACTGCTCTTGCTTTGTCATGT
21887_34	AGCGCAGCAATTCGCTGCAGTAACCACTAACAAAGGACTGAAAGCATGCGTTAATGTGCTTGTAAGCCGACTAAAATAGATGAAAATACCTGAATTCTT
83866_142	TGTACTTGCATTCCTGTGCACAGCAATAGCATGGCAGCTTTAGCATTGCACTTCGTTGGGTTCCTCTTAAAGATTCAGTTCCTTTTCTGTATTGAGATC
18093_95	TGCACGGGGAACAGACACATTTAGAGAGAGAGAGAGTATGAAAGTCAGCTGATATATGATTCTCTACAAAGTAAAAAAGAAAAGCCAAGGGGCAATACA
54630_14	GAACTTGTCCACTGACTTACCCTTGCTCCTCCAGTAATGGGAACACGGAGAGTGCTTGCCTGCAGATCTTGGATAGCCCATGATAACGAGTTGGTGTGT
54634_125	GTTGAGGTCGATGATACCTTAACAGTTGGCGAAGGATAGCATTTCGGACGGGCAGCTGGCGATGGAGTAGGAGACCTGTACCTAGAACTAACTTCTCTG
64056_57	GAATTCAGTCACTCACGTACAATCTCTGCTATACTTATGCAAGATGCACACGGTCTGTCTCTGTGGGTAAGTGTCAATTTCCTTGTATTGCTTATCTGA
70059_103	CCCAATTGGCATCAATGCGCTTTTGAGATACTTAAAAAACATACACCACTGCATCATTGACCATTCTTGGAAAAGTAAGAAATTGACTAACCACACAGA
18098_130	TACGTTGGACTGCATGTCCATCATAACAAACGTGTCCTTCAAATCAATTATTGTTTGCTAGAAGTCGGCCTTACTCGTTTCTCTTCTTCAATCTTGGCC
40768_7	TTCATTGCATACCTGAAGCAGCGAGAATGTGTAGGGGTAATCAAAATCCCAGCTGCAGAGTCCGTCTGGGCTAGACTACTGTTCATTCTTCCATACTCA
21895_126	ATCGTTGTACACAGGCTGATCTTAAGTTATTGGATCACGAAAATTCGTCTAAAATCGATTCTCTTAACAAAGGTGTTGAGGGTACGCAAGTGGTGGAGT
38636_39	AGCAAGCCTTCCTCATACCAGTGAGTCTCAGCGAAAACTATTATTGGAGTTTGCACAGCGGTCCATGCCCGTGATAGGTCTTGGGGATCAGGGCGGAGG
80486_112	GTTCCAGGAGGATGCTGCCATAGCTCCATACATCTGACTTTTTTGATACGATTTTTTGGCCTTGATATTCTGGTGATTTGTAGGACACCATGCGTTGAG
77845_99	AGTAAATATTTAATTTCTACCCAGACATGTAACATCTGAAATGGTAAATGGATTTCGATATTAGAAGCGTGAAATGCAGGTGAAATCCAATTTATTGAT
64065_8	TCAACACAATGTCTAAATCCTTTTCATGTCAGGATCATACCTGCAGTTTTGGTATTATCTCCTTCATTTCTTGGGTACTTTTATTGCGAAAATCTGGCC
64070_123	AAAAATTAGTCCTTGAGCGAGAGAAAGGGTTGCTGAAAGGTGAGGGAGAAGGAGAAGGAGAAGGACTTGAAGGGGTTGAAGGAGTATTTGATGACACTA
67834_65	AATCAGTTACTAGAATCTTAGTGTATCCTTGCTACGGATATTTGTCAAAGACCAACGGACCATTTCACCCCTAGCCCTCTTGCCGAACCAATGAGATGC
15995_102	ACGAGAAATTTAAGTTGAATTATTGCAGTTACGCACCAGCAATATGACCATACAACAAACTCATAAACATTTCAGAGTATATAGAGCCTCACTTGATTG
34146_74	AGACTGAATATTTGCAGTCTATGTAATTCAGAAACTGAGGACTTGAACCATGCTGTGATAAATTGCAAAATGCTCAGAGGGGTTTGGAATAATTTCTTC
8099_27	CTGTTCGTGCTCATCTTAAAGGTTGGAAGTTCATCTTCCTCAATGACGTCGAGGTATTTTACTGCAACAATCTGATCCTGGGGCATTATATTTATTTTC
30875_125	TAATGTTTTGCCGAGTGAAAACCTGCTCGACAAGCTTTGGCATCTAGAGTTGAGTGACTGTCCCCCTCTGAAACAGCGGTGTCTCAAAGGGGATTATTG
30877_133	CGGATTTCAAGAACTGGAATTTCTTGGTGACGATGACGGTCGCTTTCCTCGTTCTCTAATAAAGTTTTCTATTGCTAGATTTCCAAAACTCTCTAAGGT
30880_39	AATCCACCAGTGGAGTTAACATGGGTATTTTAGAAACATGATGGAGTCCAATTTGCTTGATGTTTATGATGACCCTCATTCTTGCTGCAGGTACAAAGC
30883_145	CACTTAGGGTCCAAAGGGTACTTTAAGGAAGGGCCTAATCGAGATATATATTTGTGTGCGCACGCTTTACATGCCTCTAATTGACGTGTAAAGAAAACA
64081_50	GCAGCTTTGACAAAATATCAATTTCATTCTCAACTTCGTTTGGGTTATCCGTCACCGACATCTGTGCAGCTCTTGAGGACTTCTTGATGGCCACAAGAC
50193_64	GATTTCCTGCCATATCGAGTTCTTGCAAGTTGGAGCAATTAGCTAAAGATGCAAAAAATGGTTTGAGGTCAGTGTTACCATTATGACTCGAGAATTGGT
44063_109	TTTCATGTAGTTTCCACCATTTTTCTTCTAATTTCATCTAATTGACTCCGTGTTATCTTAAATCATCATTTCTTGGCCTGAACTAACTCTTGAAGATTT
70081_13	ATGTTGATGACTTCTCTTCACTTTTTGGAGGTACTTTCATCAGCTAAAGTGACCTTCACTGCAGAGTTGCTTAATATCAGTGCTCTTATGTACTCTGTA
4321_59	TAAGTCCTAAGGATTAAAAATAACTTCCCATGTGCTGACTCTATTTGGTGGGCATTACATTTGACAGTGTAATCGAGTCAACAAGGTTTCTGATATGCA
4322_131	ACACATCGACAGTAGTATCAAACTTGTCGGAAAACTTCTCTTTGGAATCAAAAAAGGGCCTGAAGTGCTAAAGACCATTCGGCCTACAGGCCAACCTAT
34156_123	ACAGTAGCTGCATCAATTGCAGACGTTGACTTTTTCAAGAGAAGAGAGGCCGTTGAGGAATATTTTGAGGATGGAACCATATCATTCCTGAGTATAGCA
40780_78	GATCATATGCAGGCATTTCCCTAACATTCTACTCATAGTGTGCGTATATACTAGTTGTTTGAGCTCGCCGGCCTAAGAATGAGGGAAAGGCTGCCTTGA
4324_131	ATCTGCCTCTTCTTGCAAACGAGAATCAACATGATATGCAACTAAATATATCAGAGCTACGAAAAATACCACAATTTGATCATGTTACTTTACGATATG
64109_37	AATGAGAATGCCTGCAGCAAATCCTAGGCCTATGCTAAGATAGAACCACCTATCGGTGAACTTGTCGTTGCTGTCATAATTGTTGTTCCCATTTTGTGT
54653_7	CCATATGATATTATGGTGCTGAGGGTATAGACGGTCCAATTCTGCAGGCTAGTTCTTCGTGCTAAAATCTCAAGAAGAGTAAGACTAGACAGATTCATA
58377_109	CCTTTGATAGAACATGGGAAGAAAATGTGGCAGAATCTGTAGCAAATGAACTTGTATTACAAGTTCACTCTTCGAGTGTTTCTTCATCAAAAAGTGGGC
61628_16	GTGGTAAATTTCTGGAACATCACTTTGCCTGTGATGTTTAGGGAAAGCGGCTTGCCCATAAAGATCATATTTGTCAACCAATTTTAAAACAGTTATCAG
24471_77	TTGATAAGAATGGTGGTAATACTGACGGATTGGCCTGCAAAGGTCAGAATTTTGAGAAAGAAAACTCACTGGGGTCTATAGATTGGAAGTCTTTGAAAT
8112_52	AGCGGGGTTGCAGTATCATGGTATGTATGAAACAACGGATGAACAACAAACCCATAAAGAATCTCAACTTCTGGACTGTAACACTCTAGTTCCTCCAAT
27456_94	GAAACTGTATTTCTCCTCTGCATGCTCCTTTGTGTAATTGGAAATTCATACAGTTTTTAATAGTGAACTGTACTTAATTGGTAATCCTTTTCTGTATGA
30908_69	AATTGAATTCGCCAGACAAACTGAGGTCTAACAAATTCAAATAAGAGAGGAGCATGCTGATTTGTCGTAAAAATGATGGCAGGCACATGTACATACAAC
77878_44	GGATCTGCAGCAGTTAGGCCTCCCCCACACAACCCAGTCCTTCATACTGTTGAAGGCAAGCCCGTACTTACTGCATTGGAGAAGCGTCCCACTTCTCAA
16011_106	TATAATAGTAGCATCGTGGATGATATGATGAGTAATATCAAAATCACTACGTGGCTCCCAAATGATATTTTGAAGATATCTACAAGTTGAATGATTATG
64127_80	GGAAATATCAACTAACTCCGAGATTGAAACAGGTACGTTCAAACTTTATATATTTAGGTCTCATGTTTCATTGGTAACTGTATCTATAAATATTCGACT
64126_113	CTTCCTGCTGATTAAGTTTAATTATTCGGAGATTCTCTCTTTTACTTTTTTGGTACAAACATTGACAGGGTAAATCAGTTGCTGCATTGAAGGATGAAG
24484_103	TCGCTAAATTCACGCCATTGGTGACCTCTGGAGATAATACAGTTGCTGCCGTTGGCACAAATGACACAACTGACTGGAACTTGTTGAAAACAATCCTCA
4341_110	TTATTCTTAGTTTCATGGTTTTCATTTGCTTGATGACACATTATATTCTGCATTTGGATTTTCTCTACTGTTGCTTTTGTCCCCCATCAGGCTGTTGCA
27475_101	AACAGTGAAATGGTCACATTAAAATTTGTGGAAATAGGGTTAATTCCTTGCATTCTTGAAATCCTTGTTGATGGTGACAAAAGTACTTGTGAGAAGGCT
27474_72	ATGCAGTTCTAGTCTTGAAAGAACTGGTTTCTGAAAATCAAAGTTTTGTTAACAGCCTAATGGAAATTGAAGGAATTGTGGATGCATTGTTTCAGATTG
30927_79	TTTTTAACTTCGTCTTCAAACAAATATATTCAACAGCAGAGGTGGGGGATATCCTGCCCAATATGTAGCTATAGCCAAAGAAGAAAGCCCATAACAGCA
34166_93	GCAACATAAAAAGTGAAGAATGAAGAAATCCCGACGATGAAAATTCTTTTCCAAGGCAAATATTAAATATGCCAATCCCCTCAATAATAACCTGTTGAG
61636_24	CAAATCAATCCTCTTACATAGGCAGGATCACAGAAAACGATGAAACTGATAAATCACATAGATAAAGTAGCGTTTACTAGTACCAGAAATAATAGCTAT
75708_78	TTAGGGAAGATGGAAAAGCAGCGAAAGATGGAACACTAGTGAATTCGAACGAGAAGCTAGGATTGTATAACGTACCTTGCCCAGTGTAATACGTGTATA
50205_108	TCTCCAACCACCTTTAGACGATAGTGATGCCAACTTATCTCAGCCACGAGCCACTGCCACATCAGCACTGGGGCTTTTGTTACAGTCTTCCAAGTTTAA
24495_107	TAAGTTTTATTCCTAATGTTGGTAGATAATGAATTGTGGTAACACTGTTGAACATAAGAAACTACATCCTAAAAAGCTTGGCTACTAATTTGCATATTC
34182_27	CAAAGTTGCTGTTACTACCAGAAAGAACCTCCTTTTGAGAAGGGTTCTCAATGGAAACAACTGAGGAAGTTTCTGCAGATAGAGAAGATCTGACCATGT
34185_136	GAATAGTTTTCGCTCCATGATTTGAAGGATATCAGGTCACTCCCGGACGCAGTTGAGCACTATACAACTGGCCCAAAACATTTAAAATTATATTGACAA
64154_103	AGTTGTGGGTATGAAGATAAGGCGGAATGGGGAAGCGAGGTAAACTGGCGTTTTTTGTTAATTTTTATTAAGTTCCTTCTCCACAGCACTATATCATGT
64155_93	CTCAGTCTGCTACACCAGAGACTCTTCTAAAAGAGGCCATTCATGTTATCAGTTGTGGGTATGAAGATAAGGCGGAATGGGGAAGCGAGGTAAACTGGC
64160_136	TCAATCAATCATATTTTTTTTTGTTTTTCCTTTGTGACCTCATTTATCCCTGCATCAATTTTTTTTACTCCCCGTTTGTCACTTATATTCTTTCTTTGG
19393_102	GAATTCGCCTTCACAGCAAGTTCATTAAGGTTTGGTGGGAGTTTCGGGAGAAACCCAGTGAGTCTGTTGTAGCTCAGGTCGAGTCTCGTCAAGCTGGTG
19397_72	GGTGGGCTTTGGGACACTCCACCAGGAACAGCTGCATGAGTAAAGGCACTGCTGCCTGAAAAGTTCTTATAACAAGAGCACAAATATGATAGGAATTGA
34193_106	GCACACTTTCAACATGCCCACAACAATGTAAAAGCACACCCCAGATTTAAAAAAAAAGGTCGGCTTCTTATACGTAATGAGCCATTTGCAAACATTTGT
58399_99	TTCTCTCCTTACCAGTAATAGGCCATCTGTACATCTTTAAGAAACCACTACATAGAACCTTGGCCAAGATTTCAAACAAGTATGGTCCAATCCTCTTCC
77923_131	CCACTCCGACTCCGACTCCTCCGCCGCCGCCTGTGGTTGTGGGTCTCACCATACCGTAGCCTTCGGAATACCCAGTTACCTTATGCGGCGGCAGTGTCG
77929_122	TTTGACGCTTGGTTTTCGACCACTTTCGAATTATTGTTTATTCAGATTATTTGTAAGTATCACACAGGTTGCAGAGCGCTTCATCTCAGCAATTGATGT
27491_104	ATGATTCAATCCGAGAAGTCTGCATATTTTTGCTCAACAATTTCACGCTCCCACCTGACAAGGCCTTATCCGTCTATATTCAGTCTCCGGGCAGCCCAT
77931_99	ACTCTGGAATCAATTCGATTAGGGAAGTACACAGAGGTGACCACAATACCCTCTTTGCTAAAGATAAAGATTTCATTAATGTGTTGACTCCTGAATATC
27495_90	ATGGAGGCACTGTTCAACGTCGTGAGGTAAGTTAGCCTCGATTAATTATATCCATGCTTCTATTCTTCTTTGATGTTTTATTAATGTGTAATGGTGCAA
24520_54	TCACCGGCATCGGTGCCTTCGGCGCTAGCGCTGAAGTGGGTTCGTCGCCGCCGAGTGGGTTATCGAACTCCGCTACGAATACAGTGTACAATTTTACTG
27500_8	GGCTCTTTTTTACCAAACTTTCTGATTAAATCTCCCTCTCATATACACATTTTAGATCATTAGTTCAACTGTTCACTTTACTTAGATTAAAAAAGGCAA
24521_65	CAGATATATACAATGAATTGCACTCACCAAGCTATATCTTGTCAAAATCATCTTCAAATCCATCTTCCCTGTCATCTGAGAAACCAAAAAGATAACAGC
4379_138	TTCCCAATGGGGTCGTTACGGCAAAAAAACATGCCATTATGGTTGCACGAAGGCTCGTAAATTTCGCCTGTGAAATGCATCCTCCTAAAGCAAACCCTT
24526_90	CAGTGAAGTTTCATTTCAAAAAAGTACATCCCAAAAACATGAAAGCATACGCTACCAGTGACGTTAGAAGTTCAAGAGTCCAAGTGGGTTGCAACAGAA
77939_140	AGAAAACCTTTCACCTATAAGTCAAAACAAAATTCTGTTTACCCTTCTGGACTGGGGAAATGTAAAGCCCTAATCCTACTACTCACAAAAGCAATAAAA
75732_40	GACCCACTTGATCATAATCCTCAGGATATGCCAATAGATAGAAATATTCATGGAACCAAACAGGCCTCAGTACTGCCAAAACTATCTTTCTGTGCCAGC
77945_72	TTTCAGTCAGTTCAGTCTCTGTTGTCATAAACTGTTCGTGTCTATTGTTACTGTTCTCCTCTCCATTTGGAGCTTGAAGGTTCAGATTATTCTCTTCAG
34211_30	CTAGTAAATTTTTGGATCGGATCATCTCACAGTAAATTCAAAACACAGAAATGAGACGCAGCTTAGGGAAATTCCCGTTTCCTGTGATTGGCGGCTGTG
40815_136	CCAAACTATCCAAAACTTATGGCCCTCTTATGTATCTAAAGCTAGGGAGCAGAAATACGATTGTCGTCTCATCACCGGAGATTGCGAAACAAGTTCTAC
24541_48	TGATCTCTCATAGCAAAATCAATTACCACTCCGTACTTGGGCGATTCTGCGAGAATCCATTTGCGGAGTCGCAACAATTTATCATCGCGCAATCTCAGA
34212_29	ATGTTATGTTCATATAAGTCTGCAGGTCTTGATGCAAAATCCTAAAGCCAAAGGGTGGAACTTTCAAGTCTTTTTGACACTCTTCTGAAGTGTTTACCT
24544_20	TTAAAGGATCTGAAACTATCAACAAGGACTGCAGCACAACCTCAAAAATGGTTACTGAAACAAAATTGCCAGAAATAGTGGAAAAGCAAAATAGAAGAA
24546_113	AATTTAAGAACAAAAAGAGAGAAATATACTTAATTCAATTCTTAAACAATGTATACTTATTATTCTGTGGGTGGGTGGGTGAACAAATATATGAACTTG
50239_68	GATGGTCTTGCAGAAAAATGGGCAGCCTCCCATAACTATATCGATACCACTACCAGTTTTTCCCGGGAAAATAGCAAGTCACGCCCTACCATGGCCTTT
64178_80	TAAGGATAGATTCAATATGAAAACATATTGAAGGTGTACACCTGAAAATGAATACCCATTCAACTGACTGTATGTAACCGAACAATAATTGCTCATGAA
368_64	ATGAGGTTTCATTCCAGCCTCGAGAGAGAATTTTGGTTCCAAGTACAACTTCAATTCTGGAACACACTCAATCACAGGAGGTTTAGCACGTTCTGTTTC
80518_146	ATGTTCGAGTCAATGCTAGAGCATTTCCTTTTACTGGGTGTACGATGCAGGAACATGCTTGAAACGGGATGGGCCTATCAATCGCTATTTGCGAATAGC
80521_54	GGGTATGGGCTATATGTTATTTGGGTTAGGTATTTTTTGGTATTTGGGTTAATATGTGCTGGTTAGGTTGGGATTGGTTGAATTCAATGTTGATGGCTG
34229_143	GGGTTGCTAAATTTTGCAATTTGGAGACTTTGTATTCAAATTGTTTCTTTCATTGTGATTTGTGGCATATGAATCTGTACTGCTTCTTCTTCATGTGCT
34235_24	ACATGTTTTACCCCAGTGAATGAGGTCATATGCTGGAACAAAGTAGTGAATGTTTTCTGCTCTTGAAATAGATCAATGTTGAATTGATCAATTTGCTTG
40824_81	CTACATCGTCGCTAACACATCTACCCATGCCAAAATTACCAACCTTTGCGTTGAACTCTTCGTCCAAGAATATGTTCCGACTCTTTATGTTTCTATGGA
27529_98	CCTTCATTACATAGTTGTATTGTCGGGATAGGATTCGACGGAGAGTGGAGAAATATTTGTATGTTTTGCCGCTATTCATATTTTCTGAACAATTAAGAA
50251_133	TGTTACCCAAATTGAAGATCCGATACTGTGCCGGACTCCGTTTCTTCCCGCCCGAACCGGTACTCTTCTTCGCGGTATCCAACGAAGCTACGCAACCCT
40829_11	GTGGTGAATTGAAAGAAGAACAGACAGCATTCATGTGCTGCAGACGCAATGCAGCCAAAAGACCTTGCCAAGTGTCCCCGGGCGCACCAGCCACATGAA
34249_81	TGCTGTAGTTCTTCTCCCTTCAAATATTACAGTATTCACTCTTGATTTTGCAGGTTCAGGCTTATCTGATGGTGATTATGTCAGCCTTGGTTGGCACGA
77961_144	TCATTGATAAGAAAGTCGAAGAAGTATCCCCAGCCACTCCTGGACAGCACGCAGAATCAACGCCTCGCAATCAAGAAAACTTAAAGAATGAACAAGAGA
77964_61	GGTAAAGGTGTCGAGGGTACACCAGTGGTGGAGTCAACACTTAGTCGAGTAGATGGTAAATTTGCTGTTGAGGGAGTTTCTTACCTAGTTGTTGCATTA
27531_128	CTAATATTTTCTAATTCTAGATGGATAAAGTAAGGAATGAAAATTGTGATGACATGTCCGTTAGGCATGCGATATTGATTGTACTGGAAAGGCATCCTG
27534_130	TTGTTCAACGGATCTGTGATGTTTGTCTCTTTGATGATGTTGCAAGTGTGTGGAACAAAAATCTTGATGTTAATTTTCCAAAACATGCTTGTAGTTTGG
54698_11	TGGTAAACTTTGCATCTTCTCTGCACAATGATGTTCATTTATTGATTTCGTAGTCCCTGCAGTTTGAATGAACTTTGGTTGATAGCACTAAATTGCAAT
54700_144	TGGTATGTGGAAATGAAAGTGTTTCGTTACTAGAACCGGACTCGAAAACCAAACCACCGATGAGGCAATACATGAAATCACAGAACTTTCGCATGGCAT
24560_16	AGAATGATCAGTTAGGATCTTCCGTTGATCTTCTGCAGCATGCTGGGTTCGAAAGGGAGCAGCGGTTGATACAAGGTGGAGAGGGTGATGAGGACTTAG
34257_136	CATGGAAGTTAAACAACAAATGAAGAAAATGGAGAGCCACAAAGAACTAAAAATGGTCATTTTCATTTTGTCTCAGATCAAAGAATGAGCTGAAAAAAG
16082_58	TGTATGAAATTTATATATGAGAACGACAGGCTATCATCTCCAGCAGTAAGATAAAATACTTTCAAGAATCTTCATACAGGGATATTCCATCAGCTAGAT
30952_55	TGACTCCACCAATAGCCTCCTAGGCCCCTTCAGCAAAAAGGTAGCATGTGGAAAAATGGAAAACAGTGGCAACTTCTACCATTGCTAGGACAAGAGGCG
16084_146	AAGATGCAAAAAAGATTGCATTGGAGTAGAATGAGGGACATAATTCTCATTCTAGAACTGAAAATAGGATACAACTAAAGAGATTGACCTTGTTAGCAC
4402_107	CCTCAAACAATTTTTTCTTCAAAATCAGCGGAACTAATCCCTGAAATCTTGGTTTACAAGTGCCTAAAGAGTTTCCTAAGAAAGAACAAATTTAAGAAA
44127_130	GCTCGTTGGGTGTAAATACCGAGCATATGGTATTGTTTTGCCCCATAGGCTTGCCCAGCCAATGTTTCCAACGCACTGCCCATTCCTAGCTTAAAAAGG
44128_28	TATGGGTCTACAAATAAAAGCTGCAGAATATTTAAGCATGTAAATTTCGACACTCAAATTTCCACAAAATTAAATTCAAAACAGCTGATGGAAGTATTG
8154_46	AGCTGCAGGCCAACAAGTTATCTGGTTTAATACCAGATTCCTTAGGCTCATGTGATTCCATCACTGATATTGACATGGCTCATAATTTTCTTACCGGTC
24581_8	CAAAACATGAAATCATTGGTCTCCTTATTGATCGATGCGCTGATCCTGATAGACGAACACGGAAATTTGCTTGTTTTGCTGTAAGCTATTTTCTACATT
77984_126	CAACACTGCCAAACGAAATGTACACAACGGAAGACGGCGGTTTGGAGTCAAGCCAATCTGTACAATTATCGACGGCAACGAAGTCACCACGAACATTTA
24585_71	CGCTTGGACAATAATTCCCGTACAGTTAAGGGTGCTAAAATAATTGGCCAAGACAATGAAGCATTGGCAGCAATTCTGCTCCCTCTGAAAGGTTTTCGC
64207_23	TATAAATAAATATGGGGTTGAAGCTTGATCTCGTGTAACCTGTCTCTTCCAGTTACACCTTATGTTTTATTGTGCGTCCAACTGCATTAGTACATTTAC
8158_99	ATTTCTGAAGCCTCTGAAGTATGAGGTCAAGAGCTTCTACCCACATTATTGTGGGTGACACAATTCTCCCATTCACCAAAGGGTCCCGGTAAACACCAT
24603_103	TCTCTGAGAGTTCAGTGGGAGCGGCAGTAGAGTCGTTTGGATTTGAATCGAGAAAGAGGCAAACAACAGCACAGTCATCAACCTTAGAAGTTGGATATT
77994_27	GAAATCGGTACCGGAAGCGTTTTCCCACCTCATCTGATGGGTTTAGAGACAAAAGTTCTTGTCTCAACGCCTCTGCAGTGGTTCACAAGACTGCCATAA
399_64	GTGATTGTTTAGGTATCTAGGTTTGATTATTACAGATAAATTGTGTAATACATAAAATTAGAGTGGGTTGAATGAAATGGACAAAAGCCACAGGAATTT
67878_109	TCGACGCCCATTAGCATTGGTGGGTAGGTGGAGAAAGGAGTTGGAAATCAGAGCAGGATGAAGAAATCGTGATGTAGTCCTCTCTTTCTCTTTTGTACT
61664_69	ATAGCCGTGTTGTCAACATTATCTGGCTTCTAATCCGTCATCTAGAAATATCATTCTCAAATAATCCCAAGCTCGGTGTTCCAAACATCATTCGTCTAG
64212_129	ACATGAATGCCCCTTTGATTATCATGCAGCTGGTCAGGAATCTATAGCCGAAGCCAACCCAGTTGTTAGGGCCGAAAAGCTTGATAAGATATAGCGCTT
38714_36	GTACTCTGCCTACTGCAGAGCTAGCAAGGCGAAATAAAGAGAGGGAGCCTCAGCCTGAGGCCATCGAATATAACACAGTAGCACAGAAACCGGAGGGAT
16101_83	TTCCTCACCAACACGCGCTTCTGAGTGAGTAGTAAACAAGAACTCGACACGAAAGTCAACCCCTAATCGACAAAATTCTCTACCTGAGTGCAAATCAGA
67904_83	ACTCCTTTCTGTTTCATGAGAATTGTGTGCTAATTGGAATTGAGTGACAACTCTGTAGGTTTAGGCTGACTGAACTTTTGGCCTGTAATCTACTTAAAA
16104_135	AAATTGGAGCTGCTGAGGTCTTTTTACTGGAGCAGCTTTTCAGAGATTCTGAAGAAGCATTCAGGTGATGGTGGTGTGATGTATCATTTTAGTGTCTTA
4429_120	TCCACTAAAAAAACTGAAAATATAACAATTATCATGTTATGCGTAATGATAAATCACAAGTACACTTACTCCTTGTAGAGGCCAAGTGTTTTAACAGCA
78013_69	TGAGGAGACCACTGTTAACGGCTGAACCCTCAATTGTAACTCGGAAGCTGAGGCCACAAGATTTGTTCTTAATCTTTGCCTCAGATGGCCTCTGGGAAC
64234_11	TGAAGGTTTGCATACCTGTGGATTATTGTATTCTCCACTGCAGCAATATTGTGGTTCATTGAAGGCCAGACAGGCACTTTTACATGCCACTGTCACCCC
4434_9	TCCAAAAATGGTTCCAGACTATTCATGCAAGTGTCTGCTACAGTTTTTTTTTACCTGCAGCTATGGTGATAGAAAGTGTAGAGGTCTGGTTTACTGGAA
64244_87	TAAAGACAGTTCATGTTAACTCAATACCATCAATTTATAACATCCAAATGAAGTGAGAACCATGAAAGGAGTGGCACATAGACAGAAGCAGCCAAGGCA
4437_22	GATTTCTAATAATAAAGCCAATTCAATGATCATGGCTGAATGAGATATCGCAGTTTAGCCCAACAAAACAGACTACTCATTCTGACATTAGAATATCCA
4442_74	GCCATGGCAATCACGGGCTAAGCACATATCAGGTGCAGCAGATACTATTGCTTTTACAATTTCGGCATAGCCTTTTGCTGATGCTATGTGAAGAGCCGA
38727_113	GTTGTGAGTTGTGATTTGTTGCGTTGATTTGACAATGGGGATAATCGGTATCTATATCTGTGAATTTTGCGTTCTTCCTCATTTCATTAATGATTTACT
64249_64	TGATAACTGACACGTCTCCCCTCCCAGACAAAATTGAATGCTTTTTTTTTCAAAAAGTCAATCCAAAATTTCATCCTAATCTGAAATTTCCTATGCACT
19508_36	AGATAAAACAGGTGATCTCACAACATGCAGTAAACCTAGAGTTCCAATAAAAATTGGCAAGTAAAATAACTCAAGACTCAGGTCTTAAAAGGATTCTGT
19509_110	GCACACTCAGAACAAAAAAGGGAAATTATTAAACCAATTTATTAACTCAAATAAATATGCAAGTTTAGCCGACATCTCGGCATACTCTTAAACCCATCA
70322_27	GATCTTACTCCACGCCGGAGGCTGCAGCAATAGCTCATGACACAGCCTTTTATTGTCTACGAGGAGGTTCGTCCACACAGGAAAATTTCAACTTCCCTT
64258_55	GTGAAGAGGAGCATTGTGATGCAGATGGCATTGAGCAGGACGAGAGCTTTGAAGAGGGAATTATTCGCAATTTAATGCGCTTCTTTCATTTTTTGGAGT
4449_58	TTCATGTCAAATTCACTCAAACACCTTCTTGGTTAACATTTCGGTTTTGTACTTCAACCAAATCTCTAAATCTTCTTGGCCTCCACACGGTTATTCCTC
64267_122	GAAATCCCTCAGGTATTACAGGCTCCGAATTAAGCTCCTACAAGATGGAGGCTTGTCAAAACAAATAGAAGCCCAACTGTCTCAAAATCAGACTGAAAG
27598_12	GAAAAAAAAAAAAGAGAAAGAAGCATAAAGAAGAAGCTGCAGATGCACTAAAGTAACACAAGTGTGAAACATAGATTACCTGTGCTCCGTTCTCAATGA
54739_68	CCGCAAATTAGGAAGATATTTGAGACACAGCCTCAAGTTTATCAAAATACGGAGAGGATTTCCCTAGTTAGCTCCTTCATGGCATCTCTCCTTATCGGA
67928_100	ATTACAGGTTCAGTACCTGCTTTTCTAAGGTAATGATTTCCTTGCATGCTACATGAACGCGTTCTTCCAGCAACTTCAAAGCAAGGCACACAAAAATGC
80567_137	ATTAATGATTTGTCTGTTACATTTCAATACGTGGGAGGTCCAGAAACTGGCTACTTGCCTAGTTTAGGTTTTAATTAATGAAGAATGTTAGCAGTCTCC
8184_25	ATTGCGGTTAGCGCCATTGAATAACATCTCTACTAAAATTTCCAAATGATAATTAATGAATGTCTTACTTCTGCAGGAAATGCGCTAAGTCCAAAGTCA
24643_8	TTCAATTAAATAATTTCTACACCTAACTCAACAAAATTCATGATCAAAACAAGGTTAAGTTGTCCCTAAAACATGAAAAGCAAAACGAATGGAATTACA
19510_70	ACAAGTTGCTTACTTGTCAAACAATAGATTCCCATTATGTCTATCCTTCAGTTGAAGCAATAGGCTGGCAACTGCATAACCAGCACTGCTAATGAGGAA
19512_52	GAGAACCAACAGGCCCAAAGTCCTGTTGAAAAATCTCATATAATCCACCGTCAGTGGTTTCACCCATCTGACTTCTGCTACGTGTATTGGGCACGACCT
24647_36	ACTCACCGAGACGATGCCGGGATGAAAACTTGAAACTCTGTGTTTTTCTGTTTGAACTTTCGAAGAAGAAAAGGAATTACAAGATCGACCACCGGAGAA
8189_107	CCAATCCACTAATATGTGCCATGTCAGCCAACATGACTGCTTTTTGCTTGTCACAAACCTGTAGAATCCATTATAAAAAGTGATTAAACAATATCCAAA
19525_7	CATTTCTTTCACGAACACTAGTAGCCAATCCCATAATAAAAGTGTCCACAGGAGATCGGTCCTTAGTCCATCCAAAGTAAATTATCTCACAGCATGTTT
54752_113	ATGGAAATAATGATCAACCAATAGAGAACCAATAACGTGCAAAATAACAACAGTTTTTCATCCTTAATGCAGTTGAAGTATCAGAAAGGGAAATGAGAA
24653_109	AGGAAGATAAAGAGAGAGTTTGAAAGAATAGAATCTTTTTATTGCTCTCTAATTCTCTCTACAACTTGATTATTGCAAATGAGCTCTTTACCCTTAAAG
24656_101	TCTTGAAACTTTTCTTAATTCAGATGTCTGTTTGCAGCCAAAAGGAGACAGTTTCACAATAAGGTCTAATTTCGATTGCATGCTGTTTGGTGCAATTCC
54756_82	TGTTGCCATATAGTGCAAGAAATTACCCAACTGCCACAAAAAAAAATTTATCCTCCATTGAGAACATAAAATGTGCAAAGAAAGCAGTAAAGAAATTTC
27611_60	GTCAGGGATGACCCCTATTCTTGAAAGGCCCGAAGGGAACCCTAATGGCGGTGCAACCATAAATATTATTGAGAAAAAATTAAAGCAAAGGGCACGGAG
27614_85	AAAATGAGGTAAAGAGTGCATCCAGTGTTGAAAAGATGAATCTTGGAATAACCAACCTTCAAATTAAGGTTGGTAAGTGATATAGGAAATAAAGACATT
34295_39	TTAATTGCCAGCAAACTGAAGGAACAAATATGCGAATTGCCATGATAAAGGATACATAAAATATAAAAGGGCGCGATTAGGAAAAGATCAATTGTTCGG
34297_6	GGTAATTTCCATGTGAGCTGACGGGGCATTAATCAAACTCAACTGCAGATGTGGAGGAACCATTGGTGGTTCTTTTGCATAGTCCTGTGCAACAAGTTG
27627_61	CTTGCAGAAGAAAGACGAGTTCTAAAATTCATTCATAGACTTGAACTCAAAGAAATTTGGAGGTAAAACCGTTTTCGATTATCTCCAATATAGTTTAAA
67936_75	ATACCGTGTTGCTGTGAAGTTTATAGCAGTTACTTCACATGTATGCCACCTTGATATTTCATTTTGATGACAAATTCTATGCATGCTTGGCTGTGTCCA
27629_89	GGCCCGGGCAAACGACGAAGAAACCTCATGGATGGGTGTTTCCACACAAAAAGAGGCATCTGAAAATTGGTGTCCCGAATCGAGTTAGTTTCAAGGACT
34306_86	GTCGAAGGAAGCAGCCTTGCTTGAAGCTGAGAAGATACTGAAGAGTGCTTTTGAAAGGGTACTTATAGTAGAGGAGGTTCAAAATGAAAACTTCGAGCT
8200_29	CACATCCTGCAAAACAAAGAAAGGAAGAAATCTTATGATAGGTGGAGAATGCGAAGAAAGGTAAATATGAAGCTCTGCAGCAGTGCAGCTAGTCGGACT
54766_24	CATCTATTTATATTATTTCCTATTCTGCAGATTTTTGAAGGGTCTTCTCATGTCAACGTGAGTCATATAATTCATGATTTATCTTTCGGGCCGAAATAT
64307_80	CATTTGATTGCCAAATGAAAGCCCTTAACTTTCCTACCGTTGTAGCGTCGTGACATTTTTGTATAGTTTCAACTTTGGATTTTCGCATCCTAACACTGC
78067_15	TTTTACCACCCTGTGGCGTATTCGCCGTCTCCAAGATCTGTGAACAAACAGGACAGCGTAAGCTAAGTTGAATGCGTAAACGAACAATATGACCTTCAC
78076_95	ACCCAATGTCAGCTTAAGAAATTTGAAGACAATAAAAATCTGGAGCATGCACTATGTTCAATAGTTTAGCGAGAATTTGAAAGGCTGTAAAATATGATA
78080_78	AACACAAACCTATTTGGAAATCCGAGAGGCCCGAAAGCATACGAGGAGGAGATGAGCTCAAAATTTACAGAATCTACCCCGTTGGATTGACACAGAGGC
78086_101	CTCGATACTTGGCGAGTGTTATTAAGAAATATGGGAAGGATGGGTGCGCAGACGTCACTACGAGGCAAAATTGGCAAATTCGTGGAGTTGTACTGCCTG
34313_90	TGGAAGTTGTGTAACTTGTTCCATGTATGTGAAAGATGATGGCCCTTTCAGGTGTATAATAAAAGGAGTTTGTCTGTGTGTTTGTACATCCGAATTAAG
78098_53	TAAGAAAGAATGAAAAGTATCTCAGACATGAGTGAAGAAAAACCTTTTCTAAAGCTATAGATGCTGTCAATCCTGATGTGAGCATGGCAACAACTTCTG
75810_114	GCTCTGTAAATACTAATTAGACATACTAATGAAATTTGGAAATGAGCTATAGCACTCCTTAGATTTCATTTAGCATCACTAAATTATAGTGGAACCTTT
446_62	TTCAGGAATAGTTTGTGCATTGCCATAACATGACTTCACCCATTACATTGAAATTCAAATGCTACAATATACGAAAGTTAACCCCTTCAAACTGGTGGT
19548_87	CAGCTTTCAATATTTTCCAGTCTTTTTCTCCACATTCTCTCCTTGTTGCGAATCCATAATTCTTCCCATTGCAGTTTGTCCTCCACAGGGGTTCTTCCA
78122_139	GCCTGCTCGTCTTTAGGAGCTGGAGCAATGACAGAACTTGGACCATTTCGAGTCAATAACGATAATAAAACTCTATCGTATAACAAATACGCGTGGAAT
27681_43	ACAAATGATCGTTGACATAAACACTGCAAAAGAACATTCAACGTCTCCACATTAACTTTTAATCCGTATTCCTCCAGTTCCCCGAAAATCTTAATAGCT
19555_103	TTATTCAAGGAAATCCTAGTTAAAGGCAAATTAAGCGGGAAATTGGGTTGAGCAATTGAACAGTACTTCCTCGACGGAAAATAGATGTACTGATACTTT
75820_18	GGTACCTCATCAACTCTATATCGAACACTTCTGCAGTCCATTCCTCACTAACAACAGAAGTGACCCACCTGACTAGCTGATTGGCCTTTTCATTAACTT
50307_104	CATAGACTTAGATTTGAACCTGAGCACATCAAATCTTCATATTTTTAACTTTTTCCTTCTGTTTCATGTAGTGAAATGGTTACCAGTGTCAATTGAAGC
34327_31	TGGACAAAGAATGTGAATGATAGACATGCTGAAATGACATTTGTATTGTAGATTCTACAACTTGGCTTTAATTTATCTGCAGTTTGAAAGAGAAAACTG
34328_116	TGCCTTAAATACTTCTCTGCTGGCTTTAGTTTAAAAGAAGAGGGATGGAGATATAGCAAGGGGAGAGTATAGTGCAATTAAGGACTCCTCCTGCCAGAT
78133_5	AATTATTCTTTTCGAAGTTTGATTTGCATTCCAGCGTCCGTAAGGCCAGCCTGCAGTGTGATTCCAGTTTCCATTCCAATCTGCACTGAAATTCTTGTT
44164_100	GGTAGACTGTTAATTCAGTTTTTGCTAGTTCCCAAGCTTTCATATCCAACATCTTGTCATTCATCACTAAGATTACTTGGGTGTGCATAACCTCTAGTC
40880_80	ATTAGAATTGAAAGGCAAATGGAAAACAGGAAATTGAAAGATAGTTCAATGCAATTCAAGAAGTCCTGTGCTCTCCTTTCTAACTGAATATCACTGAAA
459_38	TAGAACAATTTTTCACCATCAAATGCTATTCAAATTGCTCCATGTTTACATCCTCATTTGAACAAATAATCCACCACACGTTTCTGCAGTTCTAGAGAT
61722_30	GAAAGCTTCAGCTTCTTGGAAACGTGGTTGTTGTCGCCATTGGCAGCAGCTCGAGGGTCTTCGATTTCGGTCGGAGGATCCATTTTAGGAGGGTAAGAT
54787_32	TGGGCGTTATATGAATATGCAGATAAATTTACCAAATTCAGACAAGTATGGCATGTTAATTGTTACCTGTTCCCACAATTTTTGAGTCCACATGGACGT
75835_12	CAGTAAGGGAAGTGGGAGGCCGTGGGGTGGGCAGCTTCTCTCACTCTGTAGCTGGTGCTGCAGATGAAGCCATATTTCCTTCTAATTTTTCAGATAATG
75837_11	AGACTAATATAGGCATTAACTGTTAAGGGGAAAACTTTGATCTAGCTTCGTTTTAGGCAGGGGCTTAATTTGGCTATAGTCTTTCCAATTCATTTCTTC
78159_110	TTGGACCGGCTCGAGGTGTGACCAGTGCTGCCCTTTTTTTATCCAGGCCAATAGGCTTTTTCTTTAAATACAGGCCCACGCAGACTGCGAGAAGGCACC
27711_104	GTTTGATAATTTCAGGATTTCTTGACATACCCCTCTATGTTTATTCCCCGGAATCTTGTAATCAAGTGAAGCAATACAGTGGGTCCCGAAAAACTTGTA
12004_41	ATTTTTCCTTGGATAACTAGGCGGTCAATGGATTAGATTTTGATTCGAACCATGGGAGATGGATTTAGGGTCTCAATCCGATAACCCGATCAAGATTTG
78182_9	TCTCACATTAGCCGCAGCCAGCTCAACTGCTAGTATTGTTGATCTTCTGCTCAGAGCCAATGGGCCGTTTTGTCCTCCAAGGCTATGCATCAGATATCA
78183_74	ATGGCTTCTCTCCGTGGCTTCTTCTCTTTTCAATCTATGGCTACTTCCCGCTCTATCACATTAAGTTCTATATCATCTAAAAACATGGGATTTTAGAGT
75839_102	GCCATATTCTAATTCTGGCCCTTGGAGTTCTTTTCCTGTGGTCAAATGCGTCCACCTTCATCAATAAGTAGGCTTTCTGAGTAATACTTGATGGCTTTT
64350_73	TGTCTACTTCCTTAGTCGAAGTGGTGGTGGCATTGAACACCCTCATCTCATTCGAGTCCATCACCTCTCGAGTAATGGCATTCGGTTACGAGGTTAGTG
24760_36	TTTGGGAACAAATGATCCGACCGGACTTGTGCACGATGGTTGTGTACCAATTCTCGGTGTAATTTTTGTCACTCACACGCACACTATATAGAGGAGGAG
38769_97	TATGGAGGTTGCCCGATTGTCGTCAGTTCAATCATCCTTGTCTAAATTTGATTCCTTATCTTCATCTTCACTCCATGTTATGTATATAGCTTTCTTGCC
24762_72	GTTGGATGTTGCCATAGACCTTTTTATCCCATAAGTATGGTCACAATGTAAAAAATCATAAACCTCCACGTGAACCGCTACCAATGAAGTATCAAAGAC
24763_45	ATATCGTGCTTATTCTCCATTCAACCTCTGGGCCATGTGCACAAAGCATCGATGCAATTCCCTGGGCAGTAGCTTCAACTGTTGCTTCTGCTGCAGGCA
67956_28	TGCGCTGTTCTTATTTAATGCTGCAGCCTGTCTTTACTTCTTTACTGTTATGTGCTGCATGCCGTAGTGTTCTCAATGGAGATGCTATTATCTTTGAGA
8243_82	TAGGAAAACCAGAAAAGAGATTCCCTTGCTATAAGGATACTAGCAAATTGTACCGTCACAACAGAATAATCCCTTGTTTTGAAATAGCATAAAAATCCT
8247_145	AATTGCCACCTGGCACCTGCAAATGGGGACCAACAACATATATAAGAAGAGGTGCACTGGGCTTGAAATTACCGCTAAATGAAGAAGCAATTTATATCA
67975_64	AAGCATTAAAACCAAATACGCAGCTTCCAAACATCCAGGAAAAGAATAAAGAAAGCAACATCACATACCCATGTAAGGGCATCAGACTGTGCTTTGAAA
27735_127	ACTTAGAAATCCAGGACTTAAAAGAAAGTAATTGCAGAACGAGCAAGCCAACATTCTGAAATTCTGTCTTGTGTTATTTCATTCACGTGCATGGAACTC
64373_26	ATCTTAATGTCATAACGTGTTCTGATCTTATTACTTTTCTCCTTCCTGGCATCATCCCTGAACATGACGAGAACATTAAGCTCGAGTATATAACGAACA
54805_100	ATTATCCATATTGTTAATTTATAATTTATCTGGAAATTTCTGCTTGCTGCTGATAGTTTTGACATGGTACAACTTAATGAATGTGTAGATTGATAATAT
75894_100	TTCCCCTTTACCCTGTTTAACTTCTTCAGTGCCTCTTTTTCTGCCAAAGCAATCCTAAGCAAGCTATTGATATCCCTATTTTCTTCTGTTAAACTCACT
67989_102	AGAAAATATATTTGCTGTAGGGTCGCATGGCTGTTTGTAATCTTGCCAGTGAGGGCTTTACCGGCCCCAGTACTGCACCTGATCAAGCCCAGAGGAAGC
16194_54	AAATATGTGGTTGAAATGAATTGTTGACTTTTACTTGGATTAAAATCTAGATTTTAATTGGTACCAGGGGTGAATGGATTCTAACGGTAGTTTCATATT
44190_90	CTTCTATTCAAACATATTTAAGAGAGCATGTCCGACAGCCTATAGCTATGCATTTGATGATAGAACCAGCACTTTCACATGCCAGGCCTATGAATATGC
16195_34	AGGAAACAAAGAAACTGCAGTGCAACTTTACCGAAAGACTGAAGTGATAAAAGTCCTAAAAGATAAGTACTTCCAGACAATTGAAATCATCCTCAGCCA
44196_126	AAGCTTCCTGATAGTTAAATAACCAAAAGAGGAAATTGCAAAAAATGTTGACTTTTACATAGTCATTTGCAAAAATATCCAAACTTTCTTCAATGTCCA
8269_141	AGTTATCTGGATTATAAGGGACAAGCTATCCCGAAGTCAAAGGCAGTTGCATTTTTGTTATTTGCTGGAGTTATGGGAACTTTGTTGCACTCCGAATCC
16203_140	CGTGGGCAGAGGTGTGGTCGGCCAATTTAGAATCTTGGAGGGAGATTAACGTTGATGGCAGTTTTATCCCTCTCCGCCGTGTTTGTGATGTGACACTGA
68004_122	AGGATTATGGCCATCCACATTCTCTAACGGGGCAAGTGATGGCCTTTTTGTTCTCTCCTCTGAAATTTCAGTTACATGCATTCCTCCTGCATGCCTCCC
31024_112	CCCAGTCAGGACACATAAATATCATTTAGAAAGTATTCTCTTTGGGTGACAACAAAACCACAATTTACTGAATCGAATGCTTGATTATATTGAAACTGA
12053_72	TTGAATGAAAGATTTTTTTTTTTTTTAAATTTGGTGGCTGCACAAAATCAATGTGAATTTTGAAGATTCAGCCTCATCTATGACTTGTAACTCATCAAC
34388_100	AATATACTCTATCATTAAATGGCTGAAGCCGTAGGATGGCAAATGCTATAAGGAAAACCAATGCACTTAGAATATTTATGCCAGCTGCAAGCCCTATAT
34391_88	TTTCGATAGTCTCTCAATTTCAGCTGTCTGATATTCAATTGCATCTACTTTCTCTCCAAAAAGACCAAGAAAACCAGTCTGTAAAATTTGGAAATTAGC
27761_63	TTAATATAGTTCGGAAAGGTGTATTATCTACTCTGGACGAGCAAATGCAGTGCTCAACTGATGAGGATGAGTCAGCCGTGCAGATAACTAGTGAAAAAC
64412_53	GTCTTGGAGATGGAATTTCAACAGCAAATTATGCAGCAAGGGGAGACTCATTTGATGCAAGAAATTGTGAACGATTCAAACTGGCAAGAAATGAGTAAT
64414_84	AACTCCATATCCCACAACACCTGATTTGCTCAATATGTTTTCTTTGCCTAGATGCTCATCATCCACAGCCTCTTTACTTCACTCAGCCCAGAAATCTCC
34403_57	CGAGAGAGGGTAGTGTTGAAGTGGGAAGAATTGTGCATGGACAGATAGTAACGTCTGGATTTCAATTAGATAAACATGTTGAAACGTCGCTTATGGTTA
64418_15	TTCCTTTTCAAACTCAGCCCATAAATCTTCAAATTTCTTGGCTTCCCTTAGCCTCTTAGGTGATCTTAATCCAGTCGATGGCGCATCAGCCTCGGCAAG
64420_119	TACTCCCACCTTCAGCAGTAGCTCAGGCTACTGAAGCTGAAATGGATTTCGTAAATAAAAAGGATACAAATACGATAGAAAATGAGGGAAAATATGTAT
64422_118	AGAATAACCTAAGACAAGCCATACGCTCATTTGAAGCTACCTGGAACTTCAAGTAGTATATAGATTTTTCAACAACCAGTCCAGTAGATTTAATATTTC
16209_108	CGCCTCCTCAGCCGGCAAAAAGACTCGTCATTAAGCTCAATAAAGGTTTAATTTTCACTTCTTTCTCTTCAATTTTGTTCTGATTGTGAAATTCATTAA
54824_28	TCAGACTCAAACTGTAGCGTTCGACGCCTTTTTACTTGTGAAGAAGGCTCCTTGTATTGCTCTAACTCTCTTCCTGCAGTTGCTGCAGGTCATTCAATC
54825_134	CATCCAGAACCTCAGACTCAAACTGTAGCGTTCGACGCCTTTTTACTTGTGAAGAAGGCTCCTTGTATTGCTCTAACTCTCTTCCTGCAGTTGCTGCAG
78255_107	AGTTATAGTACTTACAGTATCAATAAGATCTCTAGGAGTGGGAAGGACAGCTCCGGTATGATAATAATCAATTCCTAGACCACCTCCAATGTTTAAGTA
58529_130	AGATATAACAATTTTCCACCGTCACATAACCCTCCAGGTAACTTCCCAGATAACTGATTTTCCGACAAGTCCAATCCAATCATGACTGATGAACTTCCG
64430_120	TAGTATTCTCATCTGTTTATATTTCGTTATAATTGATATATTCCTTAAGTAGTGAGCATGGCAGACTTTGTTGTTAGTTCTAAAATACTTCCTACACTT
54828_25	GACCAACTCATTGAACAAAATGCCTGCAGAGTTTATTAAAATAAAACTCTTTTACATGCTAAGTACAAGCTGATGCGATAGAATGATGGAGGGAGCTAT
54831_56	TAGATGTTAACAAAGGGGTTCAACAAGATTTCCCAGCAATATCATATGATGAACCAGATTCAGGAAGAACAGAAGTATATCACTACATATGACTTGCAT
61771_141	CTTTTTGTACTCTAACTAGTCAATTCATCTTCAATTTCGACATGCAATCGCCACCACATTTCATCTTCAGTTTAAGTTCACCTGGGCAATTTTTACCAC
34410_98	AGACACCATCAATAGCCAATTCTTTAGTGTGTGTGAGTGAGTGTATATATATTTGGTTCTTGCTCTATAAGTGTGCTCAACCTTAATATCTGATACAAA
64437_25	ATGGAATATGTATCCCAGCTGTCTTCTTCAACTCTTGATTCACGAAATTCTGTTCAAATTGTATATTACTCTGCAGTTCTTCCAATTTGTTTTGGATTG
19633_96	AACCAGACTGGACTGGCCAATTCAGCCAGGAAACCAAAAACCAGTTTGGTCATATAGTAAGAACCATATATACGAAAGCTGGTGGAAAAATCAGTCAAC
27779_108	CCAATTATTCGACCCGCTGGAGAACAATAAAAAATCCTATAATCAGAGAACCACAAAATCTCTGTCTTTAGGTGAAGGAAGTGAAATCGATGAAGACGA
68016_68	ACACAACTGCAAAATTGATTTTCTGCCCTAAAACCGGAGGATATGGAGGAGAAACTCGGAATTTTTCCGAAATTCTTTTGCTTAATGTAGAATTTAGTA
24840_7	AGCCTTTCAAGTATTCTCGCACACTAAGTTAGGATTAACATCTGCAGACGTACCATCTCACAATCAAGTGCCAACATCTCATATGGAGGAGTTCCAGAA
54838_111	AGTTTTCTTCGGTTAGACCCTCATTAACTGGATCTGGAATCTGCTTGTTATTCACCATGTCCCTGATATGTACAGGCACACGAAATTCAGGTAGCTGGT
50386_12	CATCCTTACTAGGCTTCCATACAAACTGATAACTATCTGCAGATATTTTAACGTGCACACTTTCCACAACAACATCTTGAGATTCATCCAGTAGCTCCC
8294_67	CATGTTGGATGTGTCGTGGCATCACACTCTATCTACTGCATTATTATACGAGTATAAGTGCTGAAGATGGATATTATTTGCAGTACTGTCGACTGAACC
27786_48	CTGCAGGCCGTAGAGACAATGTTAATGCAAACAACCATAAATCCAACTACAACCGAGGTTTTTCCGGTCCGATTATATCCATTATTCCGGCAGAAGCAC
24845_53	GACTTGCTTTACTTTGAGTGGAAGCAGGACCAGCAACTGGATAAGAAGCTATTCTTTCTCCTGCATTATAATCAACAACATATTTCTAGTCAGCACCAT
68023_9	GCAGGAGGAATGGCTGCAAATGTGGGTGTCTTAACAGTTCTGCAGCCTACAATGTCAAGATATATGGGAATTAGGATGCAGTATGATAATTTGGCCACA
16239_24	TCATTGTCAGTAGGTCACGACTGAGTGCTTGGCCATGGTCAAGTTGGTTTGAGGCAGGCGTAGTTTGCACTGCAGGTTAAGCAAAGTGTCATCAATTGT
4538_133	CCCATGTGGTTCGCGACCATGGGTCAACTAGATGGCGTTGGAATTTTGATTATTCGGATCCAGCTTCGCGAACTTCGCGACGGACAGAACTTCTGGAAT
8304_106	ATTTGGAAAACTTGCTTCTGTCAAGAAAAAACTAACAACGAATTTATGGCAGTACAAATTTCACTGGATTAAAGGAGGTGGTTTTGTGAAATCAGGAAG
70548_90	TTTAATTGGGAGGGGCACTGCGAAGGCTGAAGTTGAGATGGAGATGGAATCTCAGATTGAGTTGAAGAACTCTGAGATTGCTCGTTTATGGGACAGGCT
78270_43	TAATGAGATCCATATCAATAGTTCCTGTACAATCCATCCAAAAGATTTGACCATGTGCAGAAATAGGGAAAAACAAAAAAACCAAGCCGCAATATGAGC
12085_7	TATCTTGCTAATTAAACCTACAGTGCTTGAAATCCGCCAGTAGTATCTGATATGATCCTTATTGGAAGCAGCATAAGGAAAGCTCAATTTATTTATTTG
549_124	TAAATAGAACATCAACTTATGAACTTCATTAACAAATGTGTAACAACCACTTTGGATAGAAATCACCCTTGAAACCGGCTTGTGAGGTGAAGCACCCCG
64467_145	CTTTAGCTTGTGCAGATTGAAAAACATCCAATTTAACCTCTTCTTCTGAGTGGTTACTATTGTTTTCAAGAACACGCAAACCATGGCTCTCAGAACCAG
44223_105	CTTCTAGGCCTGGGAAATTTGTGTAAGAGGACAAAGTCAATTGCTGCTGTTGTACATAATCTCGATGAAAAACTGAGGCAATAGAACTATAAATCGAGC
64471_70	GGTTGTTGCCATAGCCACTGAAGAAGGAACTAGTACAGGAGTGGATATAAATGGATACTGTAACATTTGAGGATAATGAACTCCAAAACCGGACCCTTG
78283_89	TGAGTTTCACCAGGGAGAGGGCCCAGTTCTCCTCCAGTCCAACCTCCATTACTTTGTTTCGGTGTAAGAGACGGAAGGTTTGATGAGTCATTTCCAAAA
68033_25	CCAAAGAGGTCCTGGTCTCCACACTGCAGGCAAGACAGACAGCATCACCATGCCTTCAGAATCTACTAAAGAAACCTTCTGGGAATTATCACCTAGATG
78288_141	GCCCGTAAAACACATAACCAACAAACATATTTGAGAATCGCGGAAATACATTTTTTCTGGCTACAGTCTAAAGATTATATGTCACAATACAAGAAATTC
40933_22	CATAGTTGATGATTTCATCAAGCATTCCAGCCTTGCCAGTCACTTTGTTGCAGCCAGGGACTAAATCCTGCAGATACTTCATTTTCTTGCTGATTTTCT
34450_21	TTTTTGGTGTATGCTATGAGTGAAATACTGCAGTCATAACTTCCCCCCAACGGCCTTTTTTCTTGGGAGGTTGGGTGTTAATGGATAACTGGGGTCCAT
16270_61	GGAAAATGCTAAAGCTTCCCAATGAATTCCTGTTTTCCGGCGGCGGCGGTGGGGTTCTACAGGGAACCACCTGCGAGGCCATATTGTGCACGGTGGTGG
27806_76	TGTTTAATCATTTGGCATTGTGAATGCATTTATGTGTGTTAAAGTATGCATAAGTTTACTCAAGTGCTCAAGGCTCAAGTACTGCGAAAACACAGACAA
34463_56	TCAGCTCTTAAAACACGATTCCTCCATTCTCATGGTCAGGTTTATAGTAGATAAATAATCAGCCCGTTTTAGGTTCTTTGGCTGGATAATGAGTTTTTC
70566_4	GATTTCTGCCTGGAAACACCGAAAATTTCATCACCCTAGAGATATGATCAGGTCTTCTGTTCCACTTCAGCAAAGGTCGTTAATCCAAGTAAGTGCTCT
27812_110	CTCGTGGAATACAGGATTCATGGAAATATGCAGTGCTGATTTATTGTCACAATAAAGAAATGCAACCAGTAGATGTGAAAGTTGGAATTCTTTGAACAA
34464_95	TGCCTATAACACATTAAAAAGATGCATTCTCTAAGCCTTGAATAACCCGCGCACATTTAGTGCTTGCTTGGGAAAAGCTTTAAAAGTTGGTAAAAATTA
24897_128	ATTTTAGTCTCTTGTACTCCATTACTTTGTCTAATCGACCTTACCAAACGCAAAAATGACTAGCGTGATACACATTCGGAGGTTAAAAAGTCATATACC
54854_94	TTTAGTTGCACCATGTTGTGGTGAAAATTCCATACATCATAAAATATAGTAAAATTGGAAGGGTACTTAAATTAACTAAAAGCTAAGTGCATGTTTGGC
78313_138	GTATTTGCGTACAGCTTCACGATTACCCAACGGGTGTTCCTTCCGTTTCTTCTCAGTCTCGGCCGTGTCATCAGTTGGGTTCTGATCATCACTTGGTAC
16275_144	GATCGACAATAGGGTTGGCATTTGTGGAAGGTCTTTTCGAGCATCGGGTAAAGACTCTAAGCTATGGAGATGGTTCTTCAAGGATATGGGAAGGTCCCC
34475_32	ATTTCGTACTCAGCTTGCCTGTCTGGGCATACTCTGGTGCACAATAGCCATACGTCCCCATCACCCTAGTCGAAACATGATCCTGTTCGCCCGTGGGAC
68054_131	CTCCTATGAACAATGAACATGACGCTACTTTTCAATTTGAGCATCCTCCACCTTTTATGAGACCAAGGAACTTTGAAAACAACCCCCCAAATTCTGCAC
16278_82	AGGTTACTTCAAACTCAGTTAGATTGGTCAGTTCGACTTCTAGAGAGCTCCGAAATGAATGGTTAGCTCCGGCAGGGTATTCAGTCAATGTTGCCACAG
50438_45	CAGCTGCAGCAACAGCCCTGGCTACATCTTCAGTTGTTTGCACGAGTGACGCACCCCAACCGGGGCTACTTGACTCTTCAGTTTTCTCCATTTCTAAAT
24926_93	ACATGACTAATCCATCAGGAAGTGAATCAGTTGAAGTTCTCTGTAAGCTGTCAGAACTTCTGTTCTACATATGCAGTGCTACATGTATTTTCTTATTAG
54862_118	GCAGTAGAGCAAAATAATGCAGTTACAACCCATTGATTAGCCTCAGAGGCAGAGCAAGTCAGGGGCAGGACAACATTAGACAGGGATACTTTTGGATCA
16281_113	TGCAACTATAAAGTTGAGGACCAACTTGCTACTAGGACAATAGGTTGGAGACCAACAGTGCAATTTTCCCATTACTTTACTAGGGGTTTAGGTGAGAGT
78330_55	CAGAGCCCACTACTTCTGCTTCTACAGCAAATAATTTAACGGGAGAAGCAAATCAACTTGAAAGACCAAATTGTGAACTCTCAAAAGAGAGTGAAAGCC
16287_111	TGATGTATTTATCCACAAAATTTCGATGTCAGCATTCAGATTGTAGATTTGTAGCTTGGTGCTTCTTCCTTAGCAGCTCTCGATGACTTTGTTTCCTCT
16296_27	CCATTGTTATGCTTGCTGCTACTGCAGTCATTGCATTCTTCACAGAACTTGACATTTTATCAAACCTTCTCTCAATCTCAACACTCACCATTTTTATGC
80699_24	AGGAACTCGAAACTCACTCATATGCTGCAGAGTTCTCTTGGTGAGCTACAGGAATCCATTTAATGATAAGGACAATAATTAGAGAGCTAAATGTGCCAT
80700_10	TGAATTTTGCAAGTCGTGTCCGAGCAATTGAGAATGGGCCTGCTCGCAAGCAGTCGGATCATGCAGAGCTTTTCAAGTACAAGCAGCTGGTATGCAACA
64476_45	GGACTGCAGCCAAGACTGTAGCAGTAAATATCAGAAGAACCGACAATAGCACAACTAGAAGGCACCAAATTGCACCGAGACATTTCGTGCATGTCTCTT
64481_76	ATTCAGCCACGATTTGACAGCAATTGATAGATGATAGAGTAGACCATATTTAATAGCATAGTCAGACAAGTACATACTTTCTTTTCCTCCACAGGAGGA
44272_140	GCCAGGAATGTGGTTTATGGGAGAGAATTATCAGTTTCAGACAGAAACATTGGGATGAAAATGAAAAAAATTGGAAGATACAAATCTTGTGCACTGGAG
16320_14	ATTGCTATTCTTGCAGCTTTAGTTATGCTAATTGTCTGGTTTTGTAAGCAGAAGAACAAAGATCACAATGATGATGCGAAGAAGACTGCTCCTGGTTGG
44275_28	AACTGCAGCTTCAGCTGCTGCTGCAGTCGCCTCAGCCACAGCAATAGCACGACTCTGATTTTCAGCCACTGAAGACGACTCAATACTCTCACCATTTGT
44276_106	CTCTTCGTATTGCCATTTCTCGACATTTTCCTTCTAAAATTTCCAATCATGGTCCATAATTAGCACTCATCATCTATCACTCAACTAATTAAAAATCAT
75984_79	TGTTCACTTTCTGAATTTCTAGAAACATGTGATAGTCATATTTGGAAATGAGTGTGCTACAAAAATATCTTCAACATTTGTGGGTGCTTTTGTTTTGTG
58576_132	TGCAGCCAAGGATGCCGGTCAGGAGGCACTTGATTGGGACCGAATGGGTGAAAATACCAACACATGAAGATGCACAAGAAGGGGTGCTCCTGACATTTA
80712_149	CTACCTCGATTATGTTTGAAACATTGATGCCAAGTTGAAGGGACCACTTCAGTTTCATGCAGTTGGCCACGTTTGGGAAGTAGCTCATAGGATGTTTTA
75990_42	ATGACAAGATCTAAGCGAACTTATAATTGCATATTTAACAGGTCAACACCTACTCCATCATAAGAAAAAACCATTCCTCTCTCATTTTGCCATGCTGAG
16327_140	ATCGATTGCCAAGAAATTTAATTGGCACAGCCCAGAATCTAATAATGTTCGTCTGAATGAGAGAGAGCAAAGATTTCCTGGGTATAATGGTATGGACAG
31109_37	TTCAAAACCTTTGGAACCGAACTCATGAACTTTCTCAAGCTAGTTTCTTTGGCAGTATAAATGCAGGCGATTGTGTAAACCACTGCAGATGTCGAAAGA
54883_138	TAAAGGAGCCGGTTTCAGAAGGGTTGAATGTGGAATTCGGGTTCAGCCCATTTTCGGAGCGGGTCAATGGACGAATTGCCATTCTTGGACTATCCGCTT
54884_27	ATGAATATTTGACGCAGGTACAATCTTGCTGCTAAGAAAATGCAATTGGATTTTGTTTGCTACCCTTATTGATGATCCATTATTATTTCAGTAAATTTG
27845_114	GAAGAACCGACTATAAGAAGCATGACTTTACAAGATATCGATTTGAACGGGAAGGACAATTCCAATTCTATCAATTTGCAGAGAGCAGGCTCGAATTCT
16343_124	TCCATGACCATTATCAAAACAAATAATCTTAGCTTTAAGACCTTGAACAAAAACAAATAAACTACAAAAACAAGGGCTAGGAATTTGGGCTAATGAAAC
75999_75	CTGCATAGGAGGGTGAGGTTTGGTTGGTTTATTTTACCACTTTTCTTGACTGATTTCATTGGTAGACAGCTTTTTCATTCTTACTGTATGCTTTTGAAC
68075_64	GAAGTTCGAGCCCATTCACTGGTGGTGGAGGCGGTGGTGGAGGTGGAGGCGGAGGCGGTGGCGGTGGCGGAGGCGGAGGCGGAGGTGGAGGTGGAGGCG
19692_79	CCTTTGTGCTTGTTTATACCGTCTTCTCCGCCACTGACCCCAAGAGAAATGCACGTGACTCTCACGTCCCTGTAAGTAGAAGCAATTTCTAGCTTATTT
19693_105	TTGATTTGGATAAGTTACTTATTTTTGCTTCTTACTTTTGTTTGAACTTATAAGTAAAAAGATTTGGATGGTGCATGCAGTGGATTTTCTGGGTCGGAC
78409_116	AGGAGGACTGATTCTAAGCTCAAGATTCAAATCCGGGATATTTTCTTCTGTGTTGGAAATCCCAGCAGTGATTTTGTGTTCTTCTTCTTCTTCTTTAGT
597_62	TTGAGCTGCCATTCTATTTCTGTCACTTGATTCCTGACAGTTGTAATGTGGGCCCTCATTAGTTACACATTGAATCCTTTATCATGCTATTAAATTGTA
61821_9	CCATCTTCCGGGTTCCAAGGGCCAGGCAAGTTGTAATAACTGCAGGTAAACCTTCAGGAATAGCAGCAACTGCCAATGCTACGGCAATCTCAAAGTAGT
61828_44	TGAATGATCGAAGTGCATTTGCCTTGGAACCCATGGCAACTAGCTTAGCCACTGCCATCTGGTTGGTAGTCAAAGTACCAGTCTTATCTGAACAAATCA
44292_137	CAGGTGATAACAGTCTCTCAAGAGGAGCCGATCATACCAAATGGAGGAGTTATTAAGGAAGAGGTATTGCCGAGTGTTTCTGTTACCAGGGTGGATGAG
31120_143	TGATGCAATAAGTTTGAGGTTATTCCCAGATACATTGAGGGATTCGTCTGGGAGTGGTTGGACTTGAGGGAGTCGTCTAGGGAGTGGTTGGACTCATTC
76014_41	AGATGTTCGATCCTTGGTACAAGGAAAAATGGGGCTTGCACGCAAACTACTAACTATGTCATCTTCCATTGAACCATCATCATCAGCTGTGATATTTGA
16355_145	AGAATCCCCAATGGCTAAACTCTACGTAGCAGCTGCCTCTTTTCATCGTCACTCCCCAAGAAGAAAATGAAATCAGGAATGTAATTGTATGCAGCAAAA
38851_43	CAATACTGCAGTACATAGATACCTCCTGCATTTAAGACACAGATAACTTAACTCCAACTTGAAACAGAAGCACTACTCCCACTAGTTCATAAAATTTGC
78445_108	ACCTTGATGTGGTCGTCCTTCCATTTGCGAATCTTCAAAACACAAGATTCGTGGTTGGGGTGGGTCCTTCAAAGGTGATGAAGGCTCTATTAGGATTCA
58603_123	GTTGACTTTGTTTCTTTAAGATTTCAGCTGGTGCAATTTTGTACTTGTTCTAGAATTCTAGGTATTCTCATCTATTGTATTCAAGAAAATGATGATTAG
19721_26	TATAGATGCAAACATACGTTTTCTGCAGTAGTTTGTGTTGCTATTTATGATTGTCTATGGATACACTTCAGTCTTAAAATTTGGTAGCTAACTCTCCTT
31138_32	ACCCCATCCCAACCTCCTGCAGTGGGTTGCTGAGTTCCTACCCGGCCTTCAGAATGAACCCCACCCCAACCTCCTGCAACGGGCTCCCAAGTTCCACCC
78458_145	TTGCTTCTTCGTAAACATTAGAAACTAAATTTCGACTTGGGAAATAAACGAGGGACCAGAAGAAAAATAGTTTTCTTTAATAGTTCTTAGATTCCCAAA
70676_29	AAGACATTTTGTACATATTTGATCCCTTGGACTCGACCTGACATTCATATGTTGCACCACATTTAGATTCCTATAATGCCTGGAGTTGAGCATGTTTGG
8351_5	TTTACAACTGATGGTTCTTCATTTTGATATGAGATGGCAAGGAGTTGGTACTGCAGCGTGATATTGAAACTGGTGAAGAAGAAGATAGTTCTTGTAGCA
70679_63	TTCCCTTGACAGCTTTTAAATATCCCCGGCCTGCTTCCTTCGCAGGGTTGGGCTATGCCCCATAACTGGCATTATTCTCTTATTACTTTACTAACATTT
4574_108	ATATCAACCTCGTGCCAACCTTTACAAAGTGATAAGGATAAAAAATGTTGAACTTGTGTACATGGCCGTTCATCTAGAACTAGATGCAACCAATGTCAT
19726_84	AATTTATCCTCATTTGTTTTGTACTTTGGCTCTGCTGTTGCTCGGAAAGTAAGCTCTTGACAACCATAAAACGACGCCGTAAAAGCACCCAATCAATCC
8377_45	TCACTGCAGAAAAAAGGGAACTGCATAGGCAGGAATAGTCAAGATATCATCAATTGGGAAACTATTGTTACAAGTGATACAATCATCAGTCCAGTGATA
38864_87	ACTTGAAATAGCAACACATTAAAACCCGACTCATCTTGGGACAGGCTTTTGAGACCATACCTTCAAAAACAAATGTGGTAGACGAAACTCGAACCAGCC
68097_37	TTACTTTATCAAATTTAGTTCATGAGAATTTACTAGTGTTAGTCCATGTTACAGAGCCTACACCCAACTGCTGAATATCATGCTGCAGCTCGAGCCATT
58629_20	AGCAATACGAAACATATGAAACAATGACACTACTTTAAGCCTATAATCTCATGCATTTTTTCACGAGATCAGAATGGAAGACATGGATGCATTTTACTG
38870_122	GCTGCTGAGCAAATACGTCTGGCGCCTGATAAATGTACGAACATTCTCTGTAAAATGCTGTATTTGATTTATATGGCTCTTATCTACTGTTTTCACAAT
58634_52	CTATGGTGGTCAACTGAATGAAGATGCTGTTTTGAACAACTGTAGCAACACCATCAGCTCTATTGAGAAAATAGAAAAGGATATTGGAAGCGACCACAG
78510_125	ATGATCTGTCAAGTAGAACATTCTTCAGCACCAGTAGTATCTCCGTTATTATTTCCGTCATCATCGCTGTTGGCGTCAAACGAGAAGAGCATCTGTAGC
19739_125	CGTAAACGAATAGCATTCAGAAATAAAAGAGAGTTAAATTTATCACTATTCTACTGAAATAAAATTGAAAAGATGGTTATAAGTATCTTAAATGGAATT
76060_129	TCCTCAGGACTTGTGTTTTTCTTTTCTGATTCAACTTCTAGATAATTCAGTTCTGCCTCATATGACCTTGAAATAAATAGCACAAAAGGGAAGGTTAAC
31157_54	TTTAGTAGAAGTACTATAGAATGGACAAGATTTTAACTTATTTTTCTTCATTAATATTGTCAAGTGTTATCCAATTCTCCCTACCAAATATGCCATAGG
50476_96	AACCGGAAAGGTAAAAGACTGCTCGTGGAAGAAACTGAAATAATTTCCATTTTTTTCTGAGGCCCCTCAATTTTGAGGCTCTAGGTGGCTTTGGCCCAG
80751_52	GTGTTGAGAGTAACCATTTTGTATAGTAGAATCCTCGAGTACATGTGTTCAACCATTACAACAAGACACTGAGGCATGAAATGTATTTTGTGGGCGTCT
12149_135	GAGGAGACCATAGCTTGCTCATGTCATCACATTTAAAATATTTGCTTGAGGTGGTTCCAACAATTTGTAATGACTACAAATACTAGAAACATGTACATT
27910_95	GTATACCTTCTAGAAGTCTCCACAATTCAAAAATCAAGAGAGAAATATACATGCTAATGCTATAGGGCATTTTAAATTTCATAATGGAGACCATACTTA
27917_86	ATTATTTTTCCTATTTTATCTGTCTACAGCCATTCGTATAAAAGTCGACTGCTCCGGGAAGGGCGATTATCGGAAAATTCAAGATGCCATCGATGCAGT
27918_13	AATGACCATATTTTCTTCAACCACCAGTTATAAACCTGCAGCGTAACTGTAATTAAACGTGATGCAACACGTATTTCCTTAAATGCCTCCAATTATGGC
50499_137	AGCTAGAGCAGAGAGAGAATTCACAATTTATGACAAAATGCCAAACATTCATTTCTAACAAATGTAGCTTATCTACCTTTATGCCAATGCAACCATTGA
31180_74	GACTTGACAAGCTTTCTAATGATATATTATTTGCCTATTATGAGTCCCTTTATCGCATCTTGGCACCCTAAATTGTCCACGCGTTCTGACGTACACCCT
19754_135	TCCCAACTTGAGCACCAAGACCACTGGCACCAAAAACAAGCCTCCGGAAGGCCAACAGGGGTTCCCTTGCCCAGAGAGATGGTGGAGTGAGTTTGAGCC
19756_144	TTGGTAAAATTTTGGTTTTCAGCATTTCATCTTCTGGCATTTTGCCTTGACATTGGTCATAAGTACGCTTAATTTGAGGGTTTGTTTTCTGACGATCAA
[truncated: 2,195 more rows]

## Sheet: Supplemental Table S2
Supplemental Table S2: Summary of the repetitive elements profiles of Fraxinus pennsylvanica and Fraxinus excelsior.
Fraxinus pennsylvanica				Fraxinus excelsior
sequences:	110			Sequences:	89514
total length:	756,791,288 bp (665,880,908 bp excl N/X-runs)			Total Length:	867,496,965 bp (718,549,456 bp excl N/X-runs)
bases masked:	374,090,776 bp (49.43 %)			Bases Masked:	430,249,225 bp (49.6%)
Repeat Class	Number of Elements	Length Occupied	Percentage of Sequence	Repeat Class	Number of Elements	Length Occupied	Percentage of Sequence
Retroelements	549806	195,267,590 bp	0.258	Retroelements	702568	268,857,905 bp	0.3099
SINEs:	5249	418,184 bp	0.06 %	SINEs:	4495	492,121 bp	0.0006
Penelope	174	8,382 bp	0.00 %	Penelope	232	10,564 bp	0
LINEs:	27691	9,228,356 bp	1.22 %	LINEs:	34922	11,587,938 bp	0.0134
CRE/SLACS	726	301,077 bp	0.04 %	CRE/SLACS	925	368,583 bp	0.0004
L2/CR1/Rex	3572	719,331 bp	0.10 %	L2/CR1/Rex	8231	2,186,363 bp	0.0025
R1/LOA/Jockey	375	19,466 bp	0.00 %	R1/LOA/Jockey	492	27,043 bp	0
R2/R4/NeSL	267	13,254 bp	0.00 %	R2/R4/NeSL	232	13,611 bp	0
RTE/Bov-B	6411	1,220,787 bp	0.16 %	RTE/Bov-B	5939	1,029,366 bp	0.0012
L1/CIN4	15637	6,920,005 bp	0.91 %	L1/CIN4	18344	7,923,936 bp	0.0091
LTR elements:	516866	185,621,050 bp	0.2453	LTR elements:	663151	256,777,846 bp	0.296
BEL/Pao	1047	159653 bp	0.02 %	BEL/Pao	658	35,596 bp	0
Ty1/Copia	268503	102,368,576 bp	0.1353	Ty1/Copia	332330	128,034,208 bp	0.1476
Gypsy/DIRS1	230156	77,632,196 bp	0.1026	Gypsy/DIRS1	307697	119,154,842 bp	0.1374
Retroviral	2115	175,382 bp	0.02 %	Retroviral	2164	109,082 bp	0.0001
DNA transposons	184351	34,073,534 bp	4.50 %	DNA transposons	265262	51,360,836 bp	0.0592
hobo-Activator	124082	19,452,307 bp	2.57 %	hobo-Activator	187617	33,551,317 bp	0.0387
Tc1-IS630-Pogo	3235	423,075 bp	0.06 %	Tc1-IS630-Pogo	4750	740,997 bp	0.0009
En-Spm	0	0 bp	0.00 %	En-Spm	0	0 bp	0
MuDR-IS905	0	0 bp	0.00 %	MuDR-IS905	0	0 bp	0
PiggyBac	80	4,161 bp	0.00 %	PiggyBac	125	7,094 bp	0
Tourist/Harbinger	11224	2,469,711 bp	0.33 %	Tourist/Harbinger	13564	2,757,760 bp	0.0032
Other (Mirage, P-element, Transib)	281	13,187 bp	0.00 %	Other (Mirage, P-element, Transib)	579	27,328 bp	0
Rolling-circles	15518	3,014,444 bp	0.40 %	Rolling-circles	29268	6,421,251 bp	0.0074
Unclassified:	751501	140,001,602 bp	0.185	Unclassified:	584021	100,756,895 bp	0.1161
Total interspersed repeats:	1501176	369,342,726 bp	0.488	Total interspersed repeats:	1581119	420,975,636 bp	0.4853
Small RNA:	5051	353,080 bp	0.05 %	Small RNA:	4129	355,246 bp	0.0004
Satellites:	18933	1,669,431 bp	0.22 %	Satellites:	24576	2,827,221 bp	0.0033
Simple repeats:	329	38,903 bp	0.01 %	Simple repeats:	0	0 bp	0

## Sheet: Supplemental Table S3
Supplemental Table S3: Locally Duplicated Benchmarking Universal Single-Copy Orthologs (BUSCOs) in F. pennsylvanica
BUSCO ID	Sequence	Gene Start	Gene End	Description
183896at3193	Chr01	15762971	15766855	Ribosomal protein S5 domain 2-type fold
	Chr01	15795931	15798984	Ribosomal protein S5 domain 2-type fold
202185at3193	Chr01	45120152	45123089	Zinc finger/BTB domain protein
	Chr01	45124642	45127718	Zinc finger/BTB domain protein
96478at3193	Chr01	46662422	46666338	alcohol dehydrogenase-like 6
	Chr01	46667983	46670966	alcohol dehydrogenase-like 6
139014at3193	Chr07	7485575	7494279	Peroxidase
	Chr07	7500224	7501529	Peroxidase
167863at3193	Chr09	30345115	30363287	Lactoylglutathione lyase
	Chr09	30374780	30381977	Lactoylglutathione lyase
116175at3193	Chr10	5494629	5497155	protein gamma response 1
	Chr10	5512319	5514871	protein gamma response 1
105470at3193	Chr10	22588671	22598669	Lipase
	Chr10	22600071	22605731	Lipase
205887at3193	Chr13	8926822	8930791	UPF0690 protein C1orf52 homolog
	Chr13	8938726	8944004	UPF0690 protein C1orf52 homolog
150771at3193	Chr15	14393859	14406914	zinc finger protein 511
	Chr15	14422369	14440088	zinc finger protein 511
187828at3193	Chr15	17930235	17947989	Protein of unknown function DUF716 (TMEM45)
	Chr15	17980019	17981005	Protein of unknown function DUF716 (TMEM45)
59251at3193	Chr15	23739353	23750966	pentatricopeptide repeat-containing protein At4g39620, chloroplastic
	Chr15	23814363	23817708	pentatricopeptide repeat-containing protein At4g39620, chloroplastic
8828at3193	Chr16	11734369	11742876	Calcium-transporting ATPase
	Chr16	11684731	11714106	Calcium-transporting ATPase
160405at3193	Chr20	16007603	16011524	Putative rRNA methylase
	Chr20	16025752	16034874	Putative rRNA methylase

## Sheet: Supplemental Table S4
Supplemental Table S4: Summary of identified SNPs per Linkage Group (pseudochromosome)
LGs	Scaffold_ID	Scaffold_size (bp)	# SNPs
1	ScuXjxm_494999;HRSCAF=496248	50995270	2071
2	ScuXjxm_494985;HRSCAF=496196	43608880	1649
3	ScuXjxm_494981;HRSCAF=496072	34147523	1173
4	ScuXjxm_125222;HRSCAF=125413	34501153	1394
5	ScuXjxm_494991;HRSCAF=496207	39445854	1751
6	ScuXjxm_494994;HRSCAF=496212	31863345	1194
7	ScuXjxm_495002;HRSCAF=496252	30524050	1234
8	ScuXjxm_494987;HRSCAF=496199	30717653	1216
9	ScuXjxm_494988;HRSCAF=496201	26354852	963
	ScuXjxm_494990;HRSCAF=496204	7793390	524
10	ScuXjxm_494996;HRSCAF=496225	33820380	1284
11	ScuXjxm_494992;HRSCAF=496209	30397008	1219
12	ScuXjxm_257556;HRSCAF=257952	35099959	1403
13	ScuXjxm_495000;HRSCAF=496249	22919704	683
	ScuXjxm_494989;HRSCAF=496202	9428771	742
	ScuXjxm_494977;HRSCAF=495950	2612082	170
14	ScuXjxm_23148;HRSCAF=23188	27998687	970
15	ScuXjxm_494986;HRSCAF=496197	26865606	808
	ScuXjxm_494993;HRSCAF=496211	4250457	222
16	ScuXjxm_494995;HRSCAF=496215	24819257	828
17	ScuXjxm_494984;HRSCAF=496195	31893592	1221
18	ScuXjxm_495001;HRSCAF=496251	25639400	987
19	ScuXjxm_494998;HRSCAF=496232	25897340	752
20	ScuXjxm_274662;HRSCAF=275086	22141284	788
21	ScuXjxm_138335;HRSCAF=138560	27152721	862
22	ScuXjxm_358465;HRSCAF=359033	24885302	919
23	ScuXjxm_494978;HRSCAF=496020	26605849	978
TOTALs	23	732379369	28005

## Sheet: Supplemental Table S5
Supplemental Table S5: Duplicated Benchmarking Universal Single-Copy Orthologs (BUSCOs) shared between F. pennsylvanica and F. excelsior
1822at3193	histone-lysine N-methyltransferase SUVR5
2325at3193	Dicer dimerisation domain
2329at3193	magnesium-chelatase subunit ChlH, chloroplastic
2661at3193	ABC transporter C family member 13 isoform X1
3935at3193	P-type ATPase
4115at3193	Quinoprotein amine dehydrogenase, beta chain-like RIC1-like guanyl-nucleotide exchange factor
6485at3193	nodal modulator 1
8828at3193	Calcium-transporting ATPase
9443at3193	Cullin-associated NEDD8-dissociated protein 1
12903at3193	probable ubiquitin conjugation factor E4
13438at3193	Zinc finger, RanBP2-type
15419at3193	EGF-like, conserved site
16160at3193	WHIM2 domain
16810at3193	Vps16, C-terminal
18614at3193	protein PHOTOPERIOD-INDEPENDENT EARLY FLOWERING 1 isoform X1
19287at3193	4-hydroxy-3-methylbut-2-en-1-yl diphosphate synthase (ferredoxin), chloroplastic
21033at3193	Alpha-1,6-mannosyl-glycoprotein 2-beta-N-acetylglucosaminyltransferase
21064at3193	DNA helicase
23743at3193	ABC transporter F family member 3
26776at3193	Peroxisomal targeting signal 1 receptor
26824at3193	pentatricopeptide repeat-containing protein At1g74850, chloroplastic
33439at3193	Aminoacyl-tRNA synthetase, class II
34144at3193	conserved oligomeric Golgi complex subunit 5
36014at3193	phytoene dehydrogenase, chloroplastic/chromoplastic
40592at3193	Geranylgeranyl transferase type-2 subunit alpha
43595at3193	pre-mRNA-processing factor 17
44486at3193	Glucose-6-phosphate 1-dehydrogenase
44590at3193	muniscin carboxy-terminal mu-like domain protein
46855at3193	pentatricopeptide repeat-containing protein At5g12100, mitochondrial
47650at3193	ABC transporter B family member 28
50679at3193	glyoxysomal processing protease, glyoxysomal
52743at3193	Transmembrane protein
54563at3193	methionine--tRNA ligase, chloroplastic/mitochondrial
60079at3193	non-canonical poly(A) RNA polymerase PAPD5
60445at3193	K Homology domain
63493at3193	nucleolar protein 14
63780at3193	serine/threonine-protein kinase STN7, chloroplastic
71151at3193	Phosphate transporter
72057at3193	RED-like, N-terminal
75306at3193	phosphoribosylaminoimidazole-succinocarboxamide synthase, chloroplastic
75889at3193	ribulose bisphosphate carboxylase/oxygenase activase, chloroplastic
76409at3193	F-box domain
76571at3193	monothiol glutaredoxin-S17
80733at3193	peptidyl-prolyl cis-trans isomerase CYP38, chloroplastic
87022at3193	magnesium-protoporphyrin IX monomethyl ester
89263at3193	putative receptor-like protein kinase At1g80870
91508at3193	rhodanese-like domain-containing protein 7
92112at3193	transcription termination factor MTERF9, chloroplastic
92659at3193	beta-(1,2)-xylosyltransferase
95104at3193	protoheme IX farnesyltransferase, mitochondrial
96118at3193	putative E3 ubiquitin-protein ligase UBR7
99091at3193	Peroxisome biogenesis protein 12
99358at3193	Oxidoreductase, N-terminal
100693at3193	WD40-repeat-containing domain
101239at3193	peptide chain release factor APG3, chloroplastic
101735at3193	Arginine biosynthesis bifunctional protein ArgJ, chloroplastic
102381at3193	DNA polymerase I
105470at3193	Lipase
109325at3193	HAD superfamily
111493at3193	Winged helix-like DNA-binding domain superfamily
111753at3193	BAHD acyltransferase DCR
111918at3193	calcium sensing receptor, chloroplastic
111949at3193	protein TRIGALACTOSYLDIACYLGLYCEROL 3, chloroplastic
113230at3193	Ubiquitin domain
118094at3193	ubiquitin-like domain-containing CTD phosphatase
118313at3193	quinone oxidoreductase-like protein 2 homolog
122476at3193	protein RIK isoform X1
124618at3193	chloroplastic lipocalin
128124at3193	CLK4-associating serine/arginine rich protein
128179at3193	zinc-type alcohol dehydrogenase-like protein C16A3.02c
128312at3193	Eukaryotic translation initiation factor-related, putative isoform 1
128799at3193	protein SCO1 homolog 1, mitochondrial
131839at3193	transcription factor MYB80
132714at3193	protein plastid transcriptionally active 16, chloroplastic
135652at3193	Tetratricopeptide repeat
138284at3193	phytanoyl-CoA dioxygenase
139014at3193	Peroxidase
139971at3193	RHOMBOID-like protein 13
142578at3193	alkylated DNA repair protein alkB homolog 8
143712at3193	magnesium protoporphyrin IX methyltransferase, chloroplastic
147649at3193	Ribosome biogenesis protein NOP53
149515at3193	Tetrapyrrole methylase
150034at3193	exosome complex exonuclease RRP46 homolog
150771at3193	zinc finger protein 511
150871at3193	RHOMBOID-like protein 10, chloroplastic
151358at3193	Proteasomal ubiquitin receptor Rpn13/ADRM1
152030at3193	protein GUCD1
153660at3193	uncharacterized protein LOC109021991
155203at3193	octanoyltransferase
156739at3193	GDT1-like protein 1, chloroplastic
157980at3193	Survival of motor neuron-related-splicing factor 30
158175at3193	rRNA-processing protein UTP23 homolog
159493at3193	UPF0603 protein At1g54780, chloroplastic
162190at3193	rna polymerase ii transcription factor b subunit 4
162919at3193	ribosome-recycling factor, chloroplastic
163212at3193	ubiquitin thioesterase OTU1
163263at3193	heterodimeric geranylgeranyl pyrophosphate synthase small subunit, chloroplastic
163466at3193	Peptidyl-prolyl cis-trans isomerase
164966at3193	ER membrane protein complex subunit 10
165240at3193	6,7-dimethyl-8-ribityllumazine synthase
169890at3193	thylakoid lumenal 17.4 kDa protein, chloroplastic
170998at3193	CTLH, C-terminal LisH motif
174182at3193	ubiquitin-conjugating enzyme E2 27
178269at3193	nudC domain-containing protein 2
180395at3193	uncharacterized protein LOC107877028
181011at3193	Dynein beta chain, ciliary protein
185632at3193	Reticulon-like protein
186996at3193	Differentiation-associated protein 1, putative isoform 1
190635at3193	protein PLASTID TRANSCRIPTIONALLY ACTIVE 7
192752at3193	DnaJ/Hsp40 cysteine-rich domain superfamily protein
193818at3193	iron-sulfur assembly protein IscA, chloroplastic
195058at3193	myosin-G heavy chain-like protein
196221at3193	Pterin 4 alpha carbinolamine dehydratase
197526at3193	protein EMBRYO SAC DEVELOPMENT ARREST 3, chloroplastic
199845at3193	ycf20-like protein
202185at3193	Zinc finger/BTB domain protein
204197at3193	LYR motif protein
204701at3193	stress enhanced protein 2, chloroplastic
205887at3193	UPF0690 protein C1orf52 homolog
206860at3193	Cytochrome b5-like heme/steroid binding domain
207476at3193	Rubredoxin-like domain
208235at3193	NUDIX hydrolase-like domain superfamily
212586at3193	Domain of unknown function DUF1279
214225at3193	protein disulfide-isomerase 5-1
219117at3193	membrane magnesium transporter
220874at3193	Excitatory amino acid transporter
223334at3193	uncharacterized protein LOC107798440

## Sheet: Supplemental Table S6
Supplemental Table S6: Presence of Candidate EAB Resistance Genes in F. pennsylvanica. Candidate genes in green ash with names matching those previously identified in Kelly et al. 2020
Candidate gene	Fraxinus excelsior reference gene model name	Fraxinus pennsylvanica reference gene model name(s) (OF)	F. excelsior gene chromosome	F. pennsylvanica gene chromosome	F. pennsylvanica BLAST matches	F. excelsior gene length	F. pennsylvanica gene length(s)
OG853	FRAEX38873_v2_000200250.1	Fp_g13487	Chr05	Chr05	Chr05	1305	1329
OG2897	FRAEX38873_v2_000138720.1	Fp_g42847	Chr19	Chr19	Chr19	935	931
OG4372	FRAEX38873_v2_000149840.1	n/a; Filtered out of Annotation	Chr22	n/a	Chr22	781	n/a
OG4469	FRAEX38873_v2_000386580.2	Fp_g27301	Chr12	Chr12	Chr12	823	741
OG5539	FRAEX38873_v2_000290300.1	Fp_g49126	Chr23	Chr23	Chr23	787	831
OG6935	FRAEX38873_v2_000218910.1	Fp_g40096	Chr18	Chr18	Chr18	722	722
OG7454	FRAEX38873_v2_000218430.1	Fp_g29847	Chr09	n/a	Chr09	699	n/a
OG10762	FRAEX38873_v2_000122730.1	Fp_g25524	Chr11	Chr11	Chr11	611	611
OG11013	FRAEX38873_v2_000029110.1	n/a; Never Annotated	Chr12	n/a	Chr12	601	n/a
OG11720	FRAEX38873_v2_000155730.2	n/a; Never Annotated	Chr10	n/a	Chr10	597	n/a
OG13887	FRAEX38873_v2_000015960.1	Fp_g38892	Chr17	Chr17	Chr17	562	562
OG15551	FRAEX38873_v2_000261700.1	Fp_g24631	Chr10	Chr10	Chr10	508	508
OG16673	FRAEX38873_v2_000150510.2	Fp_g6124	Chr02	Chr02	Chr02	505	505
OG16739	FRAEX38873_v2_000338500.1	Fp_g22502	Chr09	Chr09	Chr09	510	511
OG17252	FRAEX38873_v2_000111170.1	Fp_g40414	Chr18	Chr18	Chr18	510	592
OG19104	FRAEX38873_v2_000248940.1	Fp_g17297	Chr07	Chr07	Chr07	476	476
OG20252	FRAEX38873_v2_000397500.1	Fp_g44048	Chr20	Chr20	Chr20	473	433
OG20520	FRAEX38873_v2_000382300.1	Fp_g35180	Chr15	Chr15	Chr15	464	454
OG20859	FRAEX38873_v2_000138760.1	Fp_g11834	Chr19	Chr05	Chr19	464	518
OG21033	FRAEX38873_v2_000092000.1	Fp_g19524	Chr08	Chr08	Chr08	463	483
OG21449	FRAEX38873_v2_000266260.1	Fp_g40148	Chr18	Chr18	Chr18	458	458
OG23214	FRAEX38873_v2_000080400.1	Fp_g23365, Fp_g23366	Unplaced - Contig 18687	Chr10	Chr10	437	425, 439
OG23284	FRAEX38873_v2_000124490.1	Fp_g3767	Chr08	Chr02	Chr02	438	839
OG24614	FRAEX38873_v2_000093260.1	Fp_g3588	Chr01	Chr01	Chr01	421	424
OG24969	FRAEX38873_v2_000395930.1	Fp_g45104	Chr21	Chr21	Chr21	423	422
OG26964	FRAEX38873_v2_000042410.1	Fp_g4744	Chr20	Chr02	Chr02	403	403
OG27080	FRAEX38873_v2_000000770.1	Fp_g371	Chr10	Chr01	Chr01	403	403
OG27693	FRAEX38873_v2_000056890.2	n/a; Filtered out of Annotation	Chr21	n/a	Chr21	395	n/a
OG27838	FRAEX38873_v2_000134340.1	Fp_g21058	Chr09	Chr09	Chr09	385	401
OG28712	FRAEX38873_v2_000047370.1	Fp_g6052	Chr02	Chr02	Chr02	393	1354
OG30208	FRAEX38873_v2_000228080.1	Fp_g35723	Chr15	Chr15	Chr15	100	385
OG32176	FRAEX38873_v2_000268710.1	Fp_g2397	Unplaced - Contig 5238	Chr01	Chr01	348	149
OG33348	FRAEX38873_v2_000106520.1	Fp_g34169	Chr06	Chr15	Chr15	342	342
OG35707	FRAEX38873_v2_000303580.1	Fp_g30917	Chr13	Chr13	Chr13	333	401
OG36502	FRAEX38873_v2_000266620.1	Fp_g10277	Chr04	Chr04	Chr04	322	323
OG37560	FRAEX38873_v2_000076410.1	Fp_g18650	Chr08	Chr08	Chr08	329	316
OG37870	FRAEX38873_v2_000034500.1	Fp_g3121	Chr01	Chr01	Chr01	315	444
OG38407	FRAEX38873_v2_000324730.1	Fp_g31465	Chr13	Chr13	Chr13	306	246
OG38543	FRAEX38873_v2_000362960.2	Fp_g24103	Chr10	Chr10	Chr10	303	321
OG39275	FRAEX38873_v2_000319270.1	Fp_g4816	Chr07	Chr02	Chr02	307	307
OG40061	FRAEX38873_v2_000309460.1	Fp_g3814	Chr02	Chr02	Chr02	265	298
OG41448	FRAEX38873_v2_000207320.3	n/a; Filtered out of Annotation	Chr13	n/a	Chr13	284	n/a
OG41488	FRAEX38873_v2_000363060.1	Fp_g47184	Chr18	Chr22	Chr18	287	239
OG43828	FRAEX38873_v2_000227880.1	n/a; Filtered out of Annotation	Chr19	n/a	Chr19	229	n/a
OG46977	FRAEX38873_v2_000304400.1	Fp_g2461	Chr13	Chr01	Chr01	261	251
OG47560	FRAEX38873_v2_000262780.1	Fp_g17382, Fp_g17383	Chr07	Chr07	Chr07	253	288, 232
OG47629	FRAEX38873_v2_000173180.1	Fp_g11513	Chr13	Chr05	Chr05	248	248
OG49074	FRAEX38873_v2_000159740.1	Fp_g26390	Chr03	Chr11	Chr11	241	241
OG50989	FRAEX38873_v2_000237270.1	Fp_g10899	Chr02	Chr04	Chr04	228	224
OG56563	FRAEX38873_v2_000135960.1	Fp_g20809	Chr09	Chr09	Chr09	191	609
OG59564	FRAEX38873_v2_000174000.1	Fp_g5985	Chr20	Chr02	Chr02	183	144
OG60899	FRAEX38873_v2_000255120.1	Fp_g7082	Chr03	Chr03	Chr03	302	166
OG64545	FRAEX38873_v2_000393500.1	Fp_g10498	Chr04	Chr04	Chr04	154	154

## Sheet: Supplemental Table S7
Supplemental Table S7: Assembly statistics of Fraxinus genomes before and after reference-guided assembly to the F. pennsylvanica genome.
	Before RagTag															After RagTag															Placement Statistics
Species	Total Scaffolds	Assembly Size (Mbp)	N50	Ns	Complete BUSCOs (All)	% Complete BUSCOs (All)	Complete BUSCOs (S)	% Complete BUSCOs (S)	Complete BUSCOs (D)	% Complete BUSCOs (D)	Fragmented BUSCOs	% Fragmented BUSCOs	Missing BUSCOs	% Missing BUSCOs	Total BUSCOs Searched	Total Scaffolds	Assembly Size (Mbp)	N50	Ns	Complete BUSCOs (All)	% Complete BUSCOs (All)	Complete BUSCOs (S)	% Complete BUSCOs (S)	Complete BUSCOs (D)	% Complete BUSCOs (D)	Fragmented BUSCOs	% Fragmented BUSCOs	Missing BUSCOs	% Missing BUSCOs	Total BUSCOs Searched	Scaffolds into chromosomes	% placed	Placed bp	Unplaced bp	% Placed bp
F. albicans	300217	712.2	7428	455,695 (0.06%)	1336	0.827757	1181	0.731722	155	0.0960347	204	0.126394	74	0.0458488	1614	187073	723.6	22812917	11,770,095 (1.63%)	1554	0.962825	1338	0.828996	216	0.133829	30	0.0185874	30	0.0185874	1614	113254	37.724	550192172	162083531	0.772443
F. americana	357129	642.6	4583	41,608 (0.006%)	1179	0.730483	1062	0.657993	117	0.0724907	301	0.186493	134	0.0830235	1614	185071	659.8	21332642	17,247,408 (2.61%)	1534	0.950434	1359	0.842007	175	0.108426	47	0.0291202	33	0.0204461	1614	172168	48.2089	502825557	139741640	0.782526
F. angustifolia subsp. angustifolia	431756	744.6	5583	596,534 (0.08%)	1262	0.781908	1140	0.70632	122	0.0755886	225	0.139405	127	0.0786865	1614	352718	752.5	15109101	8,500,334 (1.13%)	1514	0.938042	1341	0.830855	173	0.107187	37	0.0229244	63	0.0390335	1614	79148	18.3317	433913477	310684724	0.582748
F. angustifolia subsp. oxycarpa	413147	714.3	3952	43,045 (6.02E-03%)	1101	0.682156	992	0.614622	109	0.0675341	374	0.231722	139	0.0861214	1614	304369	725.2	14421094	10,920,845 (1.5%)	1531	0.948575	1375	0.851921	156	0.0966543	53	0.0328377	30	0.0185874	1614	108888	26.3558	411710790	302631147	0.57635
F. angustifolia subsp. syriaca	323049	586	4357	72,203 (0.01%)	1090	0.675341	987	0.611524	103	0.0638166	370	0.229244	154	0.0954151	1614	220211	596.2	14321211	10,356,003 (1.74%)	1534	0.950434	1377	0.85316	157	0.0972739	49	0.0303594	31	0.0192069	1614	102948	31.8676	374157843	211797432	0.638543
F. anomala	205647	655.8	10033	591,462 (0.09%)	1388	0.859975	1212	0.750929	176	0.109046	162	0.100372	64	0.039653	1614	149585	661.4	18421046	6,197,662 (0.94%)	1564	0.969021	1339	0.829616	225	0.139405	25	0.0154895	25	0.0154895	1614	56172	27.3148	462201878	193554355	0.704838
F. apertisquamifera	858070	1138.4	2665	523,725 (0.05%)	965	0.597893	830	0.51425	135	0.0836431	423	0.262082	226	0.140025	1614	692696	1155	5542	17,061,125 (1.48%)	1507	0.933705	1289	0.798637	228	0.141264	44	0.0272615	63	0.0390335	1614	165484	19.2856	507249416	631187652	0.445566
F. baroniana	314574	716.5	6176	875,227 (0.1%)	1251	0.775093	1101	0.682156	150	0.0929368	265	0.164188	98	0.0607187	1614	232020	724.7	17148482	9,130,627 (1.26%)	1553	0.962206	1350	0.836431	203	0.125774	37	0.0229244	24	0.0148699	1614	82664	26.2781	454274504	262182388	0.634057
F. cuspidata	133719	623.2	16666	459,363 (0.07%)	1450	0.898389	1267	0.785006	183	0.113383	115	0.0712515	49	0.0303594	1614	94696	627.1	20421172	4,361,663 (0.7%)	1575	0.975836	1355	0.839529	220	0.136307	14	0.0086741	25	0.0154895	1614	39133	29.2651	485995674	137195376	0.77985
F. dipetala	256229	621.7	8701	2,198,510 (0.3%)	1314	0.814126	1158	0.717472	156	0.0966543	216	0.133829	84	0.0520446	1614	190390	628.3	17262366	8,782,410 (1.4%)	1545	0.957249	1322	0.819083	223	0.138166	34	0.0210657	35	0.0216853	1614	65949	25.7383	436517691	185148298	0.702174
F. excelsior	89514	867.5	103995	149,164,818 (17.19%)	1436	0.889715	1248	0.773234	188	0.116481	79	0.0489467	99	0.0613383	1614	71956	869.2	30774430	150,920,618 (17.36%)	1532	0.949195	1343	0.832094	189	0.1171	38	0.023544	44	0.0272615	1614	17668	19.7377	728500813	138996152	0.839773
F. floribunda	343180	710.2	5677	683,197 (0.1%)	1272	0.788104	1131	0.700743	141	0.0873606	242	0.149938	100	0.0619579	1614	257520	718.6	16919591	9,249,197 (1.29%)	1549	0.959727	1355	0.839529	194	0.120198	32	0.0198265	33	0.0204461	1614	85770	24.9927	441637379	268384491	0.622005
F. goodingii	452616	904.2	26688	76,250,135 (8%)	1461	0.905204	1256	0.778191	205	0.127014	77	0.0477076	76	0.047088	1614	411858	908.3	22943380	80,325,935 (8.84%)	1525	0.944857	1325	0.820942	200	0.123916	32	0.0198265	57	0.035316	1614	40868	9.02929	619014322	285225298	0.684569
F. greggii	430537	694.3	4303	1,250,820 (0.2%)	1150	0.712515	1031	0.638786	119	0.0737299	345	0.213755	119	0.0737299	1614	328233	704.5	15007634	11,481,220 (1.63%)	1542	0.95539	1365	0.845725	177	0.109665	43	0.0266419	29	0.0179678	1614	102414	23.7875	417418943	276851474	0.601234
F. griffithii	349639	739.5	7160	1,218,974 (0.2%)	1264	0.783147	1146	0.710037	118	0.0731103	204	0.126394	146	0.0904585	1614	281572	746.3	16047747	8,025,674 (1.08%)	1517	0.939901	1363	0.844486	154	0.0954151	28	0.0173482	69	0.0427509	1614	68177	19.4993	453104843	286395478	0.612718
F. latifolia	434783	789.4	5023	1,260,051 (0.002%)	1250	0.774473	1103	0.683395	147	0.0910781	266	0.164808	98	0.0607187	1614	279960	804.8	22157745	16,742,351 (2.08%)	1546	0.957869	1315	0.814746	231	0.143123	38	0.023544	30	0.0185874	1614	154933	35.6346	559458237	229895285	0.708755
F. mandshurica	258912	851.3	41613	140,974,418 (17%)	1515	0.938662	1334	0.826518	181	0.112144	56	0.0346964	43	0.0266419	1614	228911	854.3	25573098	143,974,518 (16.9%)	1554	0.962825	1369	0.848203	185	0.114622	24	0.0148699	36	0.0223048	1614	30111	11.6298	647754853	203535204	0.76091
F. nigra	301269	616.4	5611	1,424,756 (0.23%)	1173	0.726766	1067	0.66109	106	0.0656753	313	0.193928	128	0.0793061	1614	214723	625	16076607	10,079,356 (1.61%)	1548	0.959108	1377	0.85316	171	0.105948	35	0.0216853	31	0.0192069	1614	86656	28.7637	409519831	206899399	0.664353
F. ornus	393119	881.7	25551	112,117,355 (13%)	1514	0.938042	1288	0.798017	226	0.140025	58	0.0359356	42	0.0260223	1614	348297	886.2	24195681	116,599,555 (13.2%)	1557	0.964684	1325	0.820942	232	0.143742	24	0.0148699	33	0.0204461	1614	44932	11.4296	616557159	265155224	0.699272
F. paxiana	478595	674.8	3724	646,810 (0.1%)	1139	0.7057	1030	0.638166	109	0.0675341	330	0.204461	145	0.0898389	1614	364250	686.2	14129206	12,081,310 (1.76%)	1541	0.954771	1353	0.83829	188	0.116481	34	0.0210657	39	0.0241636	1614	114455	23.9148	396156258	278656894	0.587061
F. platypoda	237163	610.9	7689	585,252 (0.1%)	1339	0.829616	1190	0.737299	149	0.0923172	205	0.127014	70	0.0433705	1614	156390	619	18829420	8,662,552 (1.4%)	1566	0.97026	1345	0.833333	221	0.136927	25	0.0154895	23	0.0142503	1614	80883	34.1044	454105648	156773058	0.743365
F. quadrangulata	118702	690.5	89782	30,603,609 (4%)	1560	0.966543	1292	0.800496	268	0.166047	28	0.0173482	26	0.016109	1614	103681	692	24750928	32,105,709 (4.64%)	1576	0.976456	1319	0.817224	258	0.159851	15	0.00929368	23	0.0142503	1614	15131	12.747	597380670	93080080	0.865191
F. sieboldiana	724416	858.5	3085	908,563 (0.1%)	1124	0.696406	1001	0.620198	123	0.0762082	296	0.183395	194	0.120198	1614	615623	869.4	12671	11,787,863 (1.36%)	1483	0.918835	1303	0.807311	180	0.111524	44	0.0272615	87	0.0539033	1614	108903	15.0332	419062957	439485039	0.488107
F. sp. 1973-6204	550497	926.4	4220	1,094,783 (0.12%)	1172	0.726146	1036	0.641884	136	0.0842627	309	0.19145	133	0.082404	1614	437590	937.7	16943518	12,385,483 (1.32%)	1548	0.959108	1348	0.835192	200	0.123916	24	0.0148699	42	0.0260223	1614	113017	20.53	488968716	437462560	0.527798
F. sp. D2006-0159	349614	704.6	5515	790,308 (0.11%)	1238	0.767038	1102	0.682776	136	0.0842627	267	0.165428	109	0.0675341	1614	261593	713.4	16562207	9,592,408 (1.34%)	1545	0.957249	1353	0.83829	192	0.118959	33	0.0204461	36	0.0223048	1614	88131	25.2081	438804659	265816335	0.622753
F. velutina	388367	693.3	5090	918,474 (0.13%)	1205	0.746592	1078	0.667906	127	0.0786865	296	0.183395	113	0.0700124	1614	225901	709.5	22449745	17,165,074 (2.42%)	1541	0.954771	1345	0.833333	196	0.121437	41	0.0254027	32	0.0198265	1614	162576	41.8614	530553397	162725352	0.765281
F. xanthoxyloides	316576	622.8	5552	748,222 (0.12%)	1136	0.703841	1032	0.639405	104	0.0644362	342	0.211896	136	0.0842627	1614	231540	631.3	15874259	9,251,822 (1.47%)	1515	0.938662	1350	0.836431	165	0.10223	61	0.0377943	38	0.023544	1614	85146	26.8959	404945386	217849940	0.650206

## Sheet: Supplemental Table S8
Supplemental Table S8: Annotation Statistics of Reference-Guided Scaffolded Fraxinus Genomes Before and After Structural Filtering
Species Name	# of protein sequences - masked BRAKER	# of protein sequences - gFACs
Fraxinus albicans	52634	41714
Fraxinus americana	49901	39588
Fraxinus angustifolia subsp. angustifolia	45580	36532
Fraxinus angustifolia subsp. oxycarpa	44479	35306
Fraxinus angustifolia subsp. syriaca	43477	35013
Fraxinus anomala	49085	38993
Fraxinus apertisquamifera	55971	42573
Fraxinus baroniana	47251	37969
Fraxinus cuspidata	47014	38371
Fraxinus dipetala	47551	37897
Fraxinus excelsior	53818	41824
Fraxinus floribunda	47082	37492
Fraxinus goodingii	53310	42021
Fraxinus greggii	45900	36345
Fraxinus griffithii	45648	36507
Fraxinus latifolia	53634	41798
Fraxinus mandshurica	52589	42363
Fraxinus nigra	45357	36205
Fraxinus ornus	51418	41276
Fraxinus paxiana	45018	35903
Fraxinus platypoda	49320	39147
Fraxinus quadrangulata	51538	41744
Fraxinus sieboldiana	46165	37032
Fraxinus sp. 1973-6204	49830	38866
Fraxinus sp. D2006-0159	46157	36733
Fraxinus velutina	50731	39699
Fraxinus xanthoxyloides	43593	35471

## Sheet: Supplemental Table S9
Supplemental Table S9: Genes from Six Asterids and placement in Orthogroups.
	# of OrthoGroups in Species:
# of Genes in Group	F. pennsylvanica	O. europaea	M. guttatus	C. canephora	S. lycopersicum	D. carota	TOTAL
2	5069	4895	3462	2101	3713	3856	23096
3	1969	1889	818	578	1137	1355	7746
4	924	904	286	258	482	523	3377
5	363	392	129	123	240	223	1470
6	194	193	78	70	118	115	768
7	83	107	46	41	76	83	436
8	56	65	41	37	68	45	312
9	36	42	33	28	49	30	218
10	16	37	17	20	25	25	140
2021-11-15	44	68	55	52	93	72	384
16-20	12	48	21	15	45	28	169
21-50	11	60	37	30	37	31	206
51-100	0	38	4	7	8	7	64
101-150	0	14	1	0	1	0	16
151-200	0	4	0	0	0	1	5
201-500	0	8	0	0	0	0	8
501-1000	0	2	0	0	0	0	2
1001+	0	0	0	0	0	0	0
TOTAL	8777	8766	5028	3360	6092	6394	38417
